# Supplementary material for: What do nonprofit hospitals reward? An examination of CEO compensation in nonprofit hospitals
Source: PLoS One. 2022 Mar 21;17(3):e0264712. doi: 10.1371/journal.pone.0264712 (PMC8936479; doi:10.1371/journal.pone.0264712)
Supplement: S1 Dataset — (CSV) [file pone.0264712.s002.csv]

ccn	year	ceopay	totmargin	recommend	rating	statecode	hrrcode	teach	beds	fte	northeast	south	midwest	west	rural	system	pct_mcare	pct_mcaid	mortality	readmit	mcaid_exp	uncomp	retearn	liquidity	capitalization	sameceo
10007	2009	0.13525541	0.058319099	63	62	53	2	0	58	214	0	1	0	0	1	0	0.5873965	0.10947562	13.367752	20.535648	0	0.069158837	0.2791509	2.620651	0.30067489	0
10007	2014	0.093003996	-1.385772	66	66	53	2	0	59	266	0	1	0	0	1	0	0.64258313	0.11189258	12.721412	19.404707	0	0.072358124	0.23095106	3.0455885	0.27550796	0
10024	2009	0.61342126	1.473758	72	66	53	7	0	224	1186	0	1	0	0	0	0	0.48746172	0.13048549	13.298448	19.942175	0	0.070326813	0.5946942	3.1615605	0.40761533	0
10024	2014	0.734797	-4.2876854	75	72	53	7	0	230	1314	0	1	0	0	0	0	0.36052716	0.15629043	13.961143	18.509525	0	0.050252642	0.52092475	2.1981864	0.43858963	0
10025	2009	0.18564981	-1.5740447	65	65	53	1	0	175	369	0	1	0	0	1	0	0.53481716	0.14753577	12.060315	19.965996	0	0.12905532	0.5182153	2.2960994	0.48648563	1
10034	2014	0.225582	-2.7893209	72	75	53	7	0	47	275	0	1	0	0	0	0	0.59727627	0.08171206	12.730425	19.559174	0	0.056839906	0.45325238	1.9357102	0.5659132	1
10056	2009	1.0671709	4.2532978	83	77	53	1	0	402	1678	0	1	0	0	0	1	0.4131166	0.02256166	13.207233	20.302599	0	0.017716309	0.76519394	4.4115705	0.5246948	1
10065	2014	0.51977301	-10.218185	77	77	53	1	0	69	449	0	1	0	0	1	0	0.49058506	0.18224613	13.787592	19.166077	0	0.070224673	0.44110382	2.4523356	0.33752212	1
10090	2014	1.2669389	10.030375	74	71	53	6	0	302	1278	0	1	0	0	0	1	0.5219171	0.12173224	13.638982	18.770958	0	0.029716389	1.4231098	3.3623488	0.59180862	1
10113	2009	0.90488511	6.3159041	70	65	53	6	0	493	2607	0	1	0	0	0	1	0.39653584	0.088262394	12.732786	20.481028	0	0.01390176	0.68487179	6.2963457	0.53554493	1
10113	2014	1.359094	6.864542	75	74	53	6	0	510	2796	0	1	0	0	0	1	0.35902384	0.11173045	12.618995	19.160723	0	0.053569067	1.088715	6.9617033	0.65054584	1
20001	2009	1.4996796	6.3710809	81	71	94	10	0	368	2413	0	0	0	1	0	1	0.26243329	0.20050946	12.322085	19.249672	0	0.078417227	1.147236	1.5349253	0.62096107	0
20001	2014	0.20572001	18.885651	79	73	94	10	0	401	2388	0	0	0	1	0	1	0.27426717	0.19840221	12.680095	18.333509	0	0.063719645	2.0444849		0.79970992	0
20024	2009	0.40735433	2.5935819	77	71	94	10	0	114	577	0	0	0	1	1	0	0.40701154	0.22231723	13.099217	21.531536	0	0.12734826	0.95563865	2.7729957	0.56416917	0
20024	2014	0.42676097	9.8112278	75	70	94	10	0	117	682	0	0	0	1	1	0	0.39361703	0.18351063	13.333005	20.309702	0	0.052400284	1.1576278	3.1790102	0.59317857	0
30002	2014	0.99342501	4.4384503	74	72	86	12	1	685	3269	0	0	0	1	0	1	0.32539684	0.33121693	12.507846	19.331457	1	0.084600389	0.16233182	3.089839	0.28840303	1
30007	2009	0.39507887	10.663508	69	71	86	12	0	110	696	0	0	0	1	0	1	0.5571962	0.26476577	13.30892	19.475712	0	0.1367604	0.98639327	2.4128146	0.54680592	0
30007	2014	0.59266102	12.668687	79	80	86	12	0	110	830	0	0	0	1	0	1	0.40560052	0.26493108	13.310998	18.902409	1	0.072754309	1.3906306	2.9025979	0.6665414	0
30013	2009	1.2682496	11.231532	66	63	86	12	0	333	1798	0	0	0	1	0	0	0.45181343	0.26728284	12.339314	20.589249	0	0.14177783	1.1765662	3.3446245	0.5616923	1
30013	2014	1.168869	7.3868675	66	64	86	12	0	406	1720	0	0	0	1	0	0	0.42435426	0.22444797	13.383512	20.189457	1	0.1202819	1.1978372	0.88048011	0.55975205	1
30016	2009	0.28688431	2.9077661	57	52	86	12	0	265	778	0	0	0	1	0	0	0.44016987	0.18161379	12.747471	20.938095	0	0.21022303	-0.13277513	2.0882509	-0.088346481	1
30023	2009	0.59309214	6.8996878	75	69	86	12	0	271	1588	0	0	0	1	0	1	0.30434111	0.3162927	12.728769	20.239195	0	0.20951836	0.86194205	2.2939985	0.52770704	1
30062	2014	0.45944899	2.322968	74	74	86	12	0	89	701	0	0	0	1	1	0	0.49063945	0.18210553	12.334836	19.579515	1	0.10540955	0.92776936	4.0217638	0.6787765	1
30068	2009	0.19256204	13.404126	68	66	86	15	0	59	403	0	0	0	1	1	0	0.34579086	0.4771612	13.685631	20.15167	0	0.16519099	1.1874133	2.4647756	0.77629709	1
30115	2014	0.41167998	13.43526	78	77	86	12	0	266	1379	0	0	0	1	0	1	0.32357344	0.31686726	12.70118	19.205564	1	0.1304391	-0.18940538	3.3778315	-0.099303797	1
40002	2014	0.21102999	0.17373052	68	72	71	19	0	80	341	0	1	0	0	1	0	0.52667814	0.19449225	12.163583	20.007847	1	0.057968713	0.81348598	4.0759621	0.51122111	1
40004	2009	0.36871913	6.6217213	71	65	71	21	0	275	1616	0	1	0	0	0	0	0.478037	0.11456154	12.906199	19.603689	0	0.054627031	0.79535019	1.9963411	0.52021879	0
40004	2014	0.72468501	14.930471	78	73	71	21	0	288	1931	0	1	0	0	0	0	0.5098173	0.13031612	14.283562	18.84281	1	0.043764435	0.93378711	2.1310544	0.62481326	0
40010	2009	0.71855915	-10.004727	74	70	71	21	0	133	663	0	1	0	0	0	1	0.40488932	0.14384639	12.722062	20.33828	0	0.10597173	0.37523493	3.5645194	0.39227352	1
40011	2014	0.270823	-6.9827371	60	69	71	19	0	41	176	0	1	0	0	1	0	0.53009027	0.14393179	12.874332	19.980064	1	0.06231403	1.0742067	3.7553418	0.54711914	1
40014	2009	0.37231708	6.4768953	70	68	71	19	0	286	1219	0	1	0	0	1	0	0.41089043	0.12228078	14.42201	22.709301	0	0.055723224	1.1573572	2.2458045	0.76208699	1
40014	2014	0.48169401	8.1892328	72	76	71	19	0	286	1538	0	1	0	0	1	0	0.38974017	0.13307795	12.805113	20.842421	1	0.056703024	1.4306815	1.9841174	0.85908133	1
40017	2009	0.34523121	1.3096312	59	61	71	21	0	125	723	0	1	0	0	1	0	0.51783973	0.17995711	12.201485	20.949469	0	0.077083029	0.9110446	2.0121589	0.52990484	0
40017	2014	0.40464199	1.6140358	65	68	71	21	0	127	704	0	1	0	0	1	0	0.38854709	0.19616659	13.333585	19.342016	1	0.070025794	0.82933927	1.6919808	0.61417884	0
40020	2014	0.46471602	8.0969048	73	70	71	18	0	386	1964	0	1	0	0	0	0	0.53607386	0.18337801	13.879135	19.590527	1	0.063516691	0.58600342	2.5369956	0.69558758	1
40026	2009	0.52385575	0.91682506	73	67	71	19	0	282	1661	0	1	0	0	0	1	0.59890497	0.11990614	13.469367	20.33609	0	0.080158569	0.46301222	2.0321136	0.85268092	0
40026	2014	0.60252804	19.099899	72	69	71	19	0	282	1067	0	1	0	0	0	1	0.50271112	0.18953335	14.036684	19.0191	1	0.072259955	0.26680323		2.5267355	0
40027	2009	0.48393348	-0.63697493	66	65	71	270	0	266	1193	0	1	0	0	1	0	0.49713114	0.10727459	14.317797	21.266214	0	0.042361695	0.6160475	1.9838568	0.46368554	1
40029	2009	0.42361912	4.4211373	72	70	71	19	0	146	987	0	1	0	0	0	0	0.40039471	0.15320094	15.370095	20.482203	0	0.053540085	0.76277083	2.9054277	0.64199251	1
40029	2014	0.38918	4.560257	71	72	71	19	0	154	1039	0	1	0	0	0	0	0.49791113	0.13216864	12.759699	19.312582	1	0.023775533	0.90258765	2.6371295	0.64978015	1
40036	2009	0.1650805	0.12925074	76	73	71	19	0	220	1106	0	1	0	0	0	1	0.46856755	0.10186987	13.372067	19.690754	0	0.028028511	0.74653965	3.8934491	0.64382696	1
40039	2009	0.31120917	-1.2284722	71	70	71	18	0	125	628	0	1	0	0	1	0	0.52130377	0.28254467	14.451097	20.554201	0	0.10175397	0.74409008	2.2951221	0.61692208	0
40039	2014	0.23289301	3.3046556	63	65	71	18	0	125	543	0	1	0	0	1	0	0.38514343	0.29443491	14.145502	19.799034	1	0.041816924	0.65364575	2.9171438	0.61923814	0
40042	2009	0.26062891	-5.1419063	61	62	71	379	0	142	471	0	1	0	0	0	0	0.49209183	0.36505103	13.310229	20.767181	0	0.10484171	0.093779899	1.4944013	0.16309533	1
40050	2014	0.152659	-3.3411131	65	68	71	19	0	65	398	0	1	0	0	1	0	0.28517109	0.16064639	13.167346	19.154795	1	0.051577419	0.3761583	1.8900125	0.52362555	1
40051	2014	0.22	-1.7649269	61	58	71	19	0	49	272	0	1	0	0	1	0	0.48678601	0.24467178	13.16709	19.715096	1	0.10314106	0.60707742	5.4785848	0.85165137	1
40071	2009	0.49960369	4.2366295	54	58	71	19	0	381	1257	0	1	0	0	0	0	0.50355798	0.26673064	13.816763	20.34363	0	0.09707243	1.046854	2.6896868	0.71345317	1
40084	2014	0.30858302	6.2229071	65	69	71	19	0	113	622	0	1	0	0	0	0	0.47838566	0.19031391	13.786242	20.019884	1	0.066635102	0.4709031	2.2748702	0.64069724	1
40114	2009	0.97936201	2.6281378	74	70	71	19	0	740	2861	0	1	0	0	0	1	0.47487462	0.10851841	12.487556	19.722208	0	0.049495395	0.92186731	4.8492126	0.91843849	0
40114	2014	0.982728	9.0606909	77	73	71	19	0	688	2497	0	1	0	0	0	1	0.46187091	0.19845253	13.862377	19.543261	1	0.033213641	1.0503361		0.95163989	0
40119	2014	0.46523598	2.2781594	68	70	71	19	0	210	1119	0	1	0	0	1	1	0.55383843	0.1965071	15.376894	20.255144	1	0.047174726	0.90570807	3.8128853	0.68935913	1
41306	2014	0.079585999	1.8469549	77	81	71	19	0	25	74	0	1	0	0	1	0	0.65510201	0.075510204	12.806806	19.854589	1	0.02232497	-0.163433	0.70638663	-0.16426696	1
41311	2014	0.169589	6.5490065	82	82	71	22	0	20	140	0	1	0	0	1	0	0.62641507	0.094339624	13.150913	19.304379	1	0.063341551	1.6787249	4.9572144	0.89408439	1
41314	2014	0.054234002	-2.6419818	82	76	71	19	0	85	194	0	1	0	0	1	0	0.69754767	0.13079019	12.955939	19.236912	1	0.061018217	0.24981666	1.5653361	0.58923715	1
41328	2014	0.20146801	-0.59000301	64	73	71	19	0	25	175	0	1	0	0	1	0	0.62583733	0.18277512	13.009737	19.33144	1	0.083747812	0.83112705	5.8702755	0.69068873	1
50002	2009	0.49446544	4.5675626	64	59	93	65	0	163	800	0	0	0	1	0	0	0.37722185	0.52745229	13.065656	20.717562	0	0.19897205	0.12191264	0.99506623	0.18803589	1
50009	2009	0.82397425	5.302125	78	70	93	62	0	174	1236	0	0	0	1	0	1	0.4515681	0.19129731	12.439712	20.957483	0	0.071443446	1.077629	3.0297272	0.7194761	1
50016	2009	0.41923958	-2.6372302	62	56	93	83	0	65	268	0	0	0	1	0	1	0.64767563	0.067109406	13.39191	19.926565	0	0.080329075	-0.13347512	1.7190781	-0.15749186	1
50026	2009	1.5675703	2.9686513	75	72	93	80	0	437	2684	0	0	0	1	0	1	0.4425548	0.2286368	13.683946	19.918921	0	0.16451539	0.71946651	2.2120697	0.69782341	1
50036	2014	1.189025	15.075907	71	69	93	25	0	406	1398	0	0	0	1	0	1	0.32175022	0.40314558	13.218103	19.721367	1	0.009840622	1.2970476	5.3335867	0.7732091	1
50039	2009	0.53050387	2.6171355	58	52	93	31	0	263	1711	0	0	0	1	0	0	0.50636464	0.19203395	12.13315	20.214249	0	0.14377472	0.58789933	2.3014188	0.34488824	1
50039	2014	0.54028302	4.2666101	78	78	93	31	0	263	1709	0	0	0	1	0	0	0.46460307	0.19257101	13.205886	19.536654	1	0.021044066	0.66641617	3.295629	0.46671098	1
50043	2009	2.6315758	7.2542348	67	60	93	65	0	408	1189	0	0	0	1	0	1	0.55175918	0.17889009	11.838094	20.441463	0	0.10512388	0.42482126	1.6305293	0.49003351	1
50060	2009	0.59873807	3.3735042	61	57	93	43	1	626	4054	0	0	0	1	0	1	0.39110202	0.20513935	12.896255	21.39197	0	0.20091714	0.71158093	4.4015422	0.62404191	1
50069	2009	1.0366089	2.3031225	84	79	93	23	0	392	3309	0	0	0	1	0	1	0.34523219	0.1460806	13.565192	19.254242	0	0.042698417	0.74307138	1.3537252	0.45529872	1
50089	2014	0.67926204	2.3225362	68	69	93	79	0	379	1136	0	0	0	1	0	1	0.16716829	0.63995183	12.773427	19.592787	1	0.014989905	-0.4014509	2.0100167	-0.76631767	1
50093	2014	0.352323	5.3413334	70	68	93	43	0	436	1814	0	0	0	1	0	1	0.48230562	0.28044406	14.503381	20.631977	1	0.02578583	1.3730102	2.8301528	0.76253188	1
50099	2009	0.65881109	7.0049343	72	66	93	79	0	279	1632	0	0	0	1	0	0	0.38095844	0.074488372	12.809238	20.451597	0	0.043383878	1.248843	3.4384077	0.70517319	1
50100	2009	1.5675703	8.4115801	85	80	93	80	0	377	3367	0	0	0	1	0	1	0.40754586	0.080916159	13.392499	19.509779	0	0.076636508	0.91258723	8.5143213	0.55720341	1
50102	2014	0.54426301	5.1411252	52	53	93	79	0	193	1029	0	0	0	1	0	0	0.31666335	0.44382581	13.001614	19.31708	1	0.081033379	0.065107778	1.190017	0.11506853	1
50103	2009	0.77104175	7.3372817	72	70	93	56	0	280	1509	0	0	0	1	0	1	0.29951081	0.51959389	12.662066	19.980764	0	0.19351782	1.6172302	5.1875815	0.74379957	1
50104	2009	0.29982394	-0.20885316	68	66	93	56	0	323	1933	0	0	0	1	0	1	0.43957219	0.17005348	11.834573	19.945662	0	0.30002686	0.44993293	2.1258056	0.35671607	1
50108	2009	1.5123606	27.848356	75	68	93	77	0	659	2959	0	0	0	1	0	1	0.39108095	0.20515098	12.646256	19.590256	0	0.16269706	0.47865823	2.8242526	0.3755329	1
50116	2014	0.352092	4.245223	65	64	93	56	0	371	1621	0	0	0	1	0	1	0.39320996	0.32141367	12.774876	19.117043	1	0.042974945	1.068863	5.8877115	0.74147272	1
50124	2009	0.37873691	0.80863994	67	61	93	56	0	114	547	0	0	0	1	0	0	0.4536708	0.18087626	13.394305	20.667049	0	0.026099155	0.24762735	1.4180281	0.48264819	1
50126	2009	0.51113027	2.798223	62	58	93	56	0	350	1448	0	0	0	1	0	0	0.25873411	0.53828269	12.25075	19.850983	0	0.20433693	0.33933669	1.0286708	0.51052326	0
50126	2014	0.85984004	0.008870762	68	68	93	56	0	350	1463	0	0	0	1	0	0	0.24211141	0.62686664	11.289046	18.889713	1	0.011334355	0.52712268	1.8119552	0.59625703	0
50133	2009	0.99279618	-0.16981553	52	46	93	77	0	222	1308	0	0	0	1	0	0	0.44008565	0.18158458	13.944427	20.05838	0	0.19951023	1.208567	1.0021868	0.75814492	0
50133	2014	0.17213	-1.1132356	40	42	93	77	0	233	1214	0	0	0	1	0	0	0.46466002	0.19258824	12.891988	19.111467	1	0.03187456	1.3967748	1.7812099	0.66682571	0
50145	2009	1.0075707	11.082161	83	79	93	78	0	233	1812	0	0	0	1	0	0	0.48505786	0.07991343	12.410542	20.226063	0	0.062871419	0.43436551	1.8964568	0.3325057	1
50150	2014	0.54835701	8.8780994	63	60	93	77	0	121	671	0	0	0	1	1	1	0.47842589	0.19037156	12.666104	19.347395	1	0.021661635	1.697093	4.4391475	0.87380379	1
50152	2009	0.29553682	-0.88831002	73	65	93	81	0	239	905	0	0	0	1	0	1	0.44013721	0.18164666	12.993587	19.843815	0	0.1268333	1.5642396	1.5536344	0.73538947	0
50152	2014	0.71339697	-3.0270839	65	63	93	81	0	239	955	0	0	0	1	0	1	0.46463475	0.19264536	12.690297	19.238428	1	0.1239078	1.4622355	1.3377823	0.79117465	0
50153	2009	0.32755879	-2.35079	66	61	93	82	0	275	1682	0	0	0	1	0	1	0.44013914	0.18156521	13.522694	20.916607	0	0.14784075	0.21600662	3.6018603	0.30798167	1
50169	2009	1.0749289	7.7086501	83	78	93	56	0	444	2457	0	0	0	1	0	0	0.38343644	0.26610661	12.763002	20.056723	0	0.067463562	1.4976627	1.7919296	0.51173431	1
50179	2009	0.74821687	5.8118224	66	63	93	58	0	354	1179	0	0	0	1	0	0	0.44994935	0.26936182	15.018725	19.916918	0	0.14737962	0.71171504	4.5329814	0.46574754	1
50222	2009	0.69828552	1.7792308	73	70	93	80	0	343	1204	0	0	0	1	0	1	0.40394056	0.2888844	12.496674	20.579512	0	0.20720145	0.39315489	4.1948028	0.45548075	1
50224	2009	1.3737245	4.8998313	89	85	93	23	0	422	3746	0	0	0	1	0	0	0.40109035	0.034674253	13.21023	20.627886	0	0.033442058	0.56457102	2.0454202	0.31683958	1
50225	2009	0.5762285	0.90832484	74	67	93	31	0	86	817	0	0	0	1	0	1	0.47873634	0.20676388	11.973701	21.064646	0	0.13387105	0.069217905	1.4473969	0.13300517	1
50231	2009	0.85181671	-1.3738552	82	77	93	56	0	453	2605	0	0	0	1	0	0	0.19210005	0.4745816	13.142864	19.909264	0	0.26305768	0.54247904	1.5116836	0.62231964	1
50234	2009	0.50144619	-0.66464877	86	81	93	80	0	204	504	0	0	0	1	0	1	0.56308579	0.064527757	12.618279	20.682972	0	0.17758167	0.023694767		0.15331565	1
50235	2009	0.41298825	-1.1908479	75	70	93	56	0	488	1758	0	0	0	1	0	1	0.43238172	0.18670382	13.524583	20.473507	0	0.10147084	0.93091744	1.0439665	0.45427647	1
50236	2009	1.9898982	-4.9406495	64	65	93	96	0	82	741	0	0	0	1	0	1	0.49351743	0.15979122	13.471547	20.15007	0	0.085512176	-0.57807821	0.52245307	-0.36134374	1
50238	2009	0.65113479	1.2967891	73	69	93	56	0	395	1620	0	0	0	1	0	0	0.53720528	0.16466109	12.907683	19.234728	0	0.092530921	0.62816119	1.8004681	0.26767853	1
50239	2009	0.79592967	3.9432471	61	55	93	56	0	457	1977	0	0	0	1	0	1	0.43737477	0.28905615	11.813264	20.860716	0	0.18188921	0.42931136	4.1691337	0.3424834	1
50242	2009	0.19752203	9.2609711	73	61	93	87	0	276	1712	0	0	0	1	0	1	0.44012487	0.18159518	13.906955	20.02286	0	0.11792049	1.1075932	6.7351818	0.78313255	0
50242	2014	0.28867498	17.64097	62	59	93	87	0	223	1117	0	0	0	1	0	1	0.45363313	0.17089646	13.372033	18.578022	1	0.10538489	1.3559393	3.3010819	0.85833883	0
50254	2009	0.42374194	3.9471085	68	63	93	77	0	105	939	0	0	0	1	0	0	0.56876814	0.15872203	12.193737	20.956902	0	0.10234891	0.46494681	1.9792594	0.35273358	0
50254	2014	0.72190899	-0.065869845	73	68	93	77	0	105	920	0	0	0	1	0	0	0.4785032	0.19028662	12.462432	19.907722	1	0.041784715	0.55726308	1.8674542	0.4618822	0
50272	2009	0.88835078	1.3443503	74	67	93	79	0	172	1057	0	0	0	1	0	0	0.45371264	0.1808904	13.092155	19.855711	0	0.093778677	0.61001784	0.56756699	0.44651654	1
50272	2014	0.84203196	2.946275	82	80	93	79	0	197	1370	0	0	0	1	0	0	0.46997496	0.21784821	12.995038	19.102467	1	0.074882507	0.73884422	0.48155889	0.55965567	1
50277	2009	0.43218252	-1.0597321	56	54	93	56	0	211	838	0	0	0	1	0	0	0.44009325	0.18135197	12.015174	20.308132	0	0.19936532	0.14450024	1.6285141	0.19525343	1
50290	2009	0.94912821	-3.2872438	72	66	93	56	0	223	1257	0	0	0	1	0	1	0.48715457	0.013678656	12.611204	20.647451	0	0.012792633	2.0220633	0.90532655	0.76425391	1
50301	2009	0.47207648	-0.73278558	64	63	93	62	0	62	599	0	0	0	1	1	1	0.40614423	0.30356678	12.474259	20.304413	0	0.1754971	0.23498151	4.4743338	0.38257009	1
50327	2009	1.0845075	5.0886717	80	74	93	79	1	782	6146	0	0	0	1	0	1	0.25020075	0.36309621	12.797366	20.298882	0	0.19325115	0.45645666	1.5370086	0.37252831	1
50335	2009	0.51843268	4.5198312	57	55	93	58	0	140	953	0	0	0	1	1	1	0.51280993	0.1570248	13.471956	19.861502	0	0.1075529	0.18550079	2.2488949	0.26083896	1
50336	2009	0.57619375	0.70479918	68	60	93	77	0	150	969	0	0	0	1	0	0	0.45366511	0.18080412	13.198227	20.291208	0	0.16452336	1.0605612	2.5269511	0.40052709	1
50350	2009	0.44678527	1.4300561	50	48	93	56	0	102	914	0	0	0	1	0	0	0.45369676	0.18081339	12.391327	19.860899	0	0.12832898	0.54569393	1.0227082	0.55512321	0
50350	2014	0.366584	1.2644901	57	57	93	56	0	102	939	0	0	0	1	0	0	0.47845009	0.19036923	10.781694	19.38892	1	0.070871867	0.38682362	1.3811659	0.42572492	0
50351	2009	0.75017351	11.193471	75	67	93	56	0	377	2522	0	0	0	1	0	0	0.44443119	0.069982901	13.242348	19.848705	0	0.0311758	1.0516318	0.93763554	0.60613644	1
50351	2014	1.3722349	4.8770761	80	76	93	56	0	378	2698	0	0	0	1	0	0	0.42755902	0.070742652	12.194976	18.949141	1	0.053626034	1.1634194	1.0168056	0.46607119	1
50352	2009	0.46334895	4.7436061	65	61	93	77	0	117	743	0	0	0	1	0	0	0.31904209	0.33410582	12.662785	20.555426	0	0.10664397	1.0581528	2.1970401	0.67296064	0
50352	2014	1.258129	22.936075	74	73	93	77	0	111	758	0	0	0	1	0	0	0.32545453	0.24909091	13.090942	19.486315	1	0.030931534	1.5740453	2.1304715	0.7463401	0
50360	2014	1.5861939	2.926775	69	66	93	81	0	173	1229	0	0	0	1	0	0	0.45427203	0.17221789	12.710209	18.544077	1	0.087517187	0.31586087	2.1822133	0.41523808	1
50393	2009	0.53272676	-4.3787403	65	64	93	56	0	181	1047	0	0	0	1	0	0	0.45370233	0.18085265	13.511084	19.779638	0	0.12447286	0.002757407	0.81448394	0.036802933	1
50407	2009	0.87626225	8.965579	42	34	93	81	0	54	306	0	0	0	1	0	0	0.78901315	0.1137579	12.385219	20.488289	0	0.062852591	0.85118568	1.8050219	0.61040068	1
50407	2014	1.1557441	14.959422	56	54	93	81	0	25	320	0	0	0	1	0	0	0.80246222	0.090654731	12.627018	19.696833	1	0.016048007	2.9444294	2.0056643	0.6820848	1
50417	2009	0.34895745	-7.6517673	65	63	93	343	0	59	416	0	0	0	1	1	1	0.48976249	0.24324325	12.507936	20.275669	0	0.16701955	0.2901141	3.9213176	0.41323787	1
50434	2009	0.24973281	0.38101262	55	64	93	77	0	36	147	0	0	0	1	1	0	0.34291011	0.38183504	12.616793	20.389198	0	0.19769023	0.16280387	2.0100877	0.29091737	1
50438	2009	0.24797404	6.2214828	81	76	93	56	1	541	3254	0	0	0	1	0	0	0.40753129	0.14242555	11.355948	20.417583	0	0.11317638	0.017865811	2.8351734	0.042169355	0
50438	2014	0.32307801	0.33292452	85	81	93	56	0	556	2779	0	0	0	1	0	0	0.41197538	0.15467569	11.65875	18.679926	1	0.05713648	1.1248747	3.7610452	0.60425693	0
50441	2009	2.0923674	-2.055815	76	69	93	85	1	477	5663	0	0	0	1	0	1	0.39606872	0.098198161	12.558653	20.467705	0	0.072118066	0.05000497	1.047914	-0.31251729	0
50441	2014	3.407208	13.4712	85	79	93	85	1	481	6835	0	0	0	1	0	1	0.39251554	0.12438227	12.834767	19.567373	1	0.035802674	0.21283868	1.5218126	-0.39628768	0
50448	2009	0.2520318	7.1285286	45	45	93	79	0	55	372	0	0	0	1	0	0	0.49352366	0.15966165	13.177353	20.313578	0	0.12559506	1.1390854	1.5033394	0.39846462	1
50455	2009	0.59261715	7.8742785	65	64	93	25	0	243	1544	0	0	0	1	0	1	0.34961116	0.22970037	13.842402	20.141933	0	0.12312481	0.42899153	2.481312	0.40615541	0
50455	2014	0.74808699	9.7956104	69	67	93	25	0	254	1865	0	0	0	1	0	1	0.33357829	0.28665161	12.483413	19.246986	1	0.060918242	0.49620396	2.9021075	0.58645129	0
50471	2014	0.61538798	3.208395	71	69	93	56	0	374	1313	0	0	0	1	0	0	0.38394877	0.55070651	12.300935	18.885956	1	0.061664473	1.1130192	1.1688651	0.66343343	1
50488	2009	1.0058782	9.7597036	69	67	93	65	0	302	1268	0	0	0	1	0	1	0.52206844	0.20269483	11.856089	20.127588	0	0.11681666	0.043130115	3.2293761	0.11265047	1
50492	2009	0.5777514	14.805672	72	67	93	43	0	109	853	0	0	0	1	0	1	0.45365906	0.18085553	13.208977	19.704281	0	0.0555581	0.63209313	1.6972642	0.2635586	1
50502	2009	0.68137294	-4.0989218	70	63	93	56	0	337	1379	0	0	0	1	0	1	0.5691964	0.15789984	11.362034	19.958317	0	0.096087724	0.12094506	1.3089111	0.16492231	0
50502	2014	0.260178	-16.545584	74	72	93	56	0	271	946	0	0	0	1	0	1	0.6757111	0.13514222	12.072208	19.342112	1	0.047316059	-0.58039439	0.40243602	-0.70302165	0
50517	2009	0.34513554	0.88582188	53	52	93	79	0	115	601	0	0	0	1	0	0	0.45369127	0.18090977	13.312244	20.620525	0	0.2543188	-0.094754763	0.91528499	-0.10729425	1
50557	2009	0.99702358	15.599945	81	77	93	58	0	423	2544	0	0	0	1	0	1	0.28209969	0.15738294	12.699338	20.51712	0	0.10196381	0.48649374	1.1950219	0.41586182	1
50567	2014	0.90454602	7.6936564	76	71	93	23	0	228	1720	0	0	0	1	0	1	0.40110224	0.13909394	11.619465	19.087563	1	0.019648379	0.67824179	2.034169	0.4743709	1
50568	2009	0.2789329	1.8432317	54	59	93	43	0	106	738	0	0	0	1	0	0	0.25906244	0.37768078	13.81523	20.294355	0	0.24076892	0.53459817	2.338778	0.58398837	0
50568	2014	0.14776601	4.7926536	49	56	93	43	0	106	724	0	0	0	1	0	0	0.30830041	0.5154615	12.960297	19.438763	1	0.1637459	0.75247312	3.1704369	0.70233357	0
50573	2009	1.4529059	4.7215009	84	78	93	69	0	313	1949	0	0	0	1	0	0	0.69203246	0.03257503	12.945492	19.967932	0	0.017956633	1.5287176	1.8838602	0.51626861	1
50573	2014	1.884125	0.39706942	81	75	93	69	0	367	2734	0	0	0	1	0	0	0.66282636	0.083598182	12.198507	18.814363	1	0.016198331	0.87065417	2.5278182	0.43384609	1
50624	2014	0.66217202	0.11985104	71	70	93	56	0	238	1388	0	0	0	1	0	0	0.37922454	0.11824677	11.174231	19.475842	1	0.1288669	0.45505932	3.3988497	0.35240099	1
50625	2014	3.7473269	11.383851	81	78	93	56	1	882	10566	0	0	0	1	0	0	0.43737298	0.095763013	10.216486	17.843889	1	0.030034831	0.20365606	4.3505468	-0.14082271	1
50688	2009	0.19513609	0.1251636	68	61	93	82	0	93	360	0	0	0	1	0	1	0.32991803	0.16451991	13.118623	20.133064	0	0.1805993	-0.30743459	2.5026505	-0.49780738	1
50704	2009	0.22927655	0.9154768	50	46	93	56	0	145	532	0	0	0	1	0	0	0.37156424	0.41473594	12.907655	20.952137	0	0.15959243	0.9633894	1.1877353	0.45095757	0
50704	2014	0.092123002	-4.5913911	64	60	93	56	0	145	568	0	0	0	1	0	0	0.47835591	0.19035126	11.86719	20.021761	1	0.028678289	-0.064752698	1.1751066	-0.10957562	0
50727	2009	0.32144111	-1.7979426	63	59	93	56	0	71	537	0	0	0	1	0	0	0.49333003	0.15983202	13.50316	20.369268	0	0.14750455	0.092089534	1.1050385	0.26876765	1
51316	2014	0.371925	11.162131	63	66	93	343	0	25	319	0	0	0	1	1	0	0.53208721	0.17819315	13.311338	18.696486	1	0.13318945	0.61751896	6.7429805	0.7924962	1
60003	2009	0.63320899	2.0679691	77	72	84	101	0	174	1054	0	0	0	1	0	0	0.41348487	0.20834252	12.113493	20.67342	0	0.099936791	0.77290106	1.6668009	0.45002499	1
60004	2009	0.75860536	5.6496	74	72	84	103	0	79	475	0	0	0	1	0	0	0.49339318	0.15981053	12.917261	20.229687	0	0.14939374	1.405187	2.0004139	0.45335618	1
60008	2009	0.47254279	0.053308845	50	49	84	102	0	26	448	0	0	0	1	1	0	0.38658911	0.42080054	12.292402	20.41346	0	0.12148923	0.94863397	2.0926719	0.62008786	0
60008	2014	0.33355302	1.8261468	53	55	84	102	0	44	569	0	0	0	1	1	1	0.32933819	0.34497133	13.015476	19.558762	1	0.072091483	0.78551948	2.3024054	0.64738715	0
60009	2014	0.19969	7.7932439	77	75	84	103	0	475	1516	0	0	0	1	0	1	0.34670186	0.16609499	12.480601	18.103029	1	0.083256811	1.550658		0.75646412	1
60020	2009	0.3723051	9.5235739	78	67	84	107	0	293	1749	0	0	0	1	0	1	0.44955468	0.17506263	13.139259	20.536827	0	0.13202734	0.9549647	6.6439557	0.62064391	1
60020	2014	0.571055	4.4225044	78	75	84	107	0	370	2259	0	0	0	1	0	0	0.49262312	0.09177807	13.58146	19.54608	1	0.092032179	0.93569094	1.0444831	0.59420556	1
60023	2009	0.32888272	10.513039	74	64	84	105	0	280	1694	0	0	0	1	0	1	0.38349658	0.17935589	12.669274	19.77763	0	0.082522579	1.7492852	1.6803451	0.82621372	1
60027	2014	1.166845	4.3228512	76	71	84	101	0	167	1764	0	0	0	1	0	0	0.4086358	0.12177722	12.769129	19.796078	1	0.049153697	1.2805607	1.1616437	0.56245202	1
60028	2009	1.335698	6.5040035	68	64	84	103	0	376	2350	0	0	0	1	0	1	0.38509068	0.090420455	13.446101	19.956837	0	0.045160457	1.0489039	1.4519765	0.77458805	1
60030	2009	0.10920764	10.060564	77	77	84	106	0	132	778	0	0	0	1	0	1	0.50365084	0.10855103	12.545963	19.97224	0	0.075342618	1.0535256	7.6743293	0.64376539	1
60030	2014	0.118446	14.562453	76	75	84	106	0	105	569	0	0	0	1	0	1	0.47310343	0.1816092	13.712841	19.478474	1	0.03508031	0.43362936	2.7732975	0.462596	1
60049	2009	0.39189175	10.139565	82	75	84	103	0	98	418	0	0	0	1	1	0	0.27110389	0.13203463	12.761562	20.647224	0	0.058878507	1.2286731	2.6945367	0.5744918	0
60049	2014	0.35614198	7.2516003	89	87	84	103	0	98	382	0	0	0	1	1	0	0.31203008	0.16466166	12.292397	19.37734	1	0.030459458	1.4338821	3.6146364	0.68097228	0
60064	2014	0.27103001	3.2805331	77	75	84	103	0	250	1138	0	0	0	1	0	1	0.49521232	0.11448792	13.620334	19.004736	1	0.056708135	0.14441237	1.5498562	0.19954163	1
60075	2009	1.0767506	12.53539	85	82	84	105	0	77	529	0	0	0	1	1	0	0.49341673	0.1596445	13.6717	20.332312	0	0.056909963	1.3126537	1.0854278	0.46474931	1
60075	2014	1.112427	12.43	79	78	84	105	0	56	773	0	0	0	1	1	0	0.30676156	0.40925267	12.649445	19.367186	1	0.028898796	1.5728598	6.8876467	0.62964571	1
60119	2014	1.185959	21.015987	84	83	84	106	0	166	1105	0	0	0	1	0	1	0.46203905	0.11166202	12.368329	18.814747	1	0.053793836	0.46033967	2.9241717	0.33009267	1
61321	2014	0.190014	5.902091	59	68	84	102	0	18	211	0	0	0	1	1	0	0.61082476	0.11726804	13.055608	19.536953	1	0.12263488	0.3496798	2.3112738	0.6355418	1
61327	2014	0.159922	1.2010052	67	64	84	293	0	25	306	0	0	0	1	1	0	0.4721739	0.3078261	13.204418	19.329329	1	0.036073197	0.48867366	2.7895668	0.52418834	1
70002	2009	2.0489776	1.265595	71	62	16	110	1	566	3847	1	0	0	0	0	1	0.44932666	0.14217649	11.740584	19.703306	0	0.12615865	0.18858407	1.6599758	0.16739039	1
70003	2009	0.60720581	2.2074835	68	63	16	110	0	63	475	1	0	0	0	1	0	0.45746589	0.15721464	13.319173	20.341742	0	0.12333523	0.26727122	2.1036258	0.29157302	0
70003	2014	0.499841	1.9355314	67	68	16	110	0	65	695	1	0	0	0	0	0	0.49073035	0.18230337	13.0705	19.082859	1	0.022125321	-0.022641104	0.75832939	0.009956356	0
70005	2009	0.87214464	-0.22679386	71	64	16	111	0	214	1434	1	0	0	0	0	0	0.49747282	0.18096186	11.862302	20.670685	0	0.12844278	0.25229111	2.0786989	0.44496781	0
70005	2014	0.66759402	-4.9998393	67	63	16	111	0	176	1103	1	0	0	0	0	0	0.47842735	0.19032499	12.792036	19.660221	1	0.071040653	0.37913188	1.5284098	0.47174409	0
70006	2009	2.2737029	6.6614442	71	67	16	109	1	305	1643	1	0	0	0	0	0	0.4018417	0.12828451	11.468995	19.712677	0	0.057339299	0.18292946	1.2053849	0.18001799	0
70006	2014	2.066385	2.608762	77	71	16	109	1	305	2314	1	0	0	0	0	0	0.41798526	0.26445246	12.194252	18.798639	1	0.056739558	0.54978693	1.452556	0.29785115	0
70007	2009	0.75709772	2.7628493	69	63	16	111	0	252	1400	1	0	0	0	0	0	0.48297903	0.16753381	12.895828	19.012245	0	0.10975352	0.65580785	3.7385111	0.48123512	1
70007	2014	0.73225403	3.3059359	65	64	16	111	0	256	1653	1	0	0	0	0	1	0.46465817	0.19256952	12.2324	18.597664	1	0.075017758	0.47844064	3.4013391	0.40488279	1
70010	2009	1.4320344	1.564059	64	56	16	109	1	373	1788	1	0	0	0	0	1	0.40735471	0.31564865	11.875761	19.679199	0	0.17570174	0.16248725	1.6249579	0.21811919	0
70010	2014	1.549011	9.6676102	72	66	16	109	1	357	1973	1	0	0	0	0	1	0.43270177	0.37789124	11.371889	18.854227	1	0.10715376	0.38227999	1.5942935	0.32617527	0
70011	2009	0.50432998	-0.053153332	64	64	16	110	0	105	654	1	0	0	0	1	0	0.45362535	0.18085283	12.114408	19.831213	0	0.12356917	0.46945515	1.3043178	0.42534122	1
70011	2014	0.58460903	-0.14969975	62	60	16	110	0	76	672	1	0	0	0	1	0	0.5828622	0.20706713	12.841584	19.338335	1	0.066165276	0.76713479	1.2973734	0.59696633	1
70012	2014	0.93056405	1.6089228	60	55	16	110	0	47	296	1	0	0	0	0	1	0.65044814	0.13529663	12.144307	19.947647	1	0.10373128	0.38539416	1.4706975	0.35603595	1
70015	2009	0.40436944	-4.0942335	74	69	16	111	0	62	510	1	0	0	0	1	0	0.50363195	0.094834544	12.099357	20.830374	0	0.059254788	0.31864122	1.4073007	0.38158163	1
70016	2014	0.83937001	9.1622791	68	67	16	111	0	168	1219	1	0	0	0	0	0	0.47931579	0.28539556	12.972763	19.191345	1	0.047169965	0.19749917	1.4113032	0.24886703	1
70017	2009	0.95741224	3.7705574	72	68	16	111	0	128	945	1	0	0	0	0	1	0.5280987	0.15737522	13.610072	20.905333	0	0.10888233	0.33866653	2.1457484	0.23706679	1
70018	2009	6.5234356	3.4378595	86	81	16	109	0	174	1592	1	0	0	0	0	1	0.45605487	0.044757266	12.237252	21.681246	0	0.029141832	1.507975	8.5143213	0.69667101	0
70018	2014	1.500412	9.4608135	87	83	16	109	0	184	1494	1	0	0	0	0	1	0.44100523	0.077333592	11.950124	20.997332	1	0.073868327	1.3070116	2.8946576	0.70903498	0
70019	2014	0.99289399	-15.145935	72	74	16	111	0	48	519	1	0	0	0	0	0	0.5985893	0.10740622	13.228864	19.486111	1	0.080046959	-0.11648958	0.93770915	-0.13421455	1
70020	2009	0.66538966	6.5160179	78	74	16	110	0	180	1723	1	0	0	0	0	0	0.57459033	0.1020424	11.617597	19.843138	0	0.082727037	0.49308142	2.1091468	0.34602275	1
70020	2014	1.448166	7.8357844	78	76	16	110	0	237	1765	1	0	0	0	0	0	0.5880124	0.17147836	13.02378	18.595139	1	0.042611673	0.85037351	1.750954	0.58544886	1
70022	2009	2.6624303	4.665071	72	65	16	111	1	906	7241	1	0	0	0	0	1	0.33211395	0.27504247	11.864314	21.783112	0	0.1485531	0.062310666	3.0641658	0.023284888	0
70022	2014	3.5793722	5.9817362	77	73	16	111	1	1576	10515	1	0	0	0	0	1	0.38728213	0.30442089	11.538342	21.465813	1	0.043796662	0.20800397	2.9224176	-0.22015256	0
70024	2009	0.51748699	4.7496085	73	67	16	110	0	184	1380	1	0	0	0	0	0	0.46469939	0.20343813	12.487074	19.921936	0	0.11324576	0.54508173	3.6176391	0.36992455	1
70025	2009	1.8408149	0.71819919	70	60	16	110	1	565	5308	1	0	0	0	0	1	0.41720608	0.23716795	12.663437	19.347933	0	0.11613856	-0.26575169	1.4398037	-0.068957113	0
70025	2014	0.83024698	5.4945579	72	66	16	110	0	898	5932	1	0	0	0	0	1	0.46083114	0.23205939	11.60951	18.735899	1	0.030428682	0.24350564	1.9712821	0.21493606	0
70028	2009	1.3922155	3.9070415	74	67	16	109	0	376	1606	1	0	0	0	0	1	0.47385064	0.15636098	12.692157	19.589859	0	0.10428184	1.2023234	1.2779257	0.65394324	1
70029	2009	0.52062297	0.60334134	67	63	16	110	0	115	951	1	0	0	0	0	0	0.45371005	0.18090796	12.76584	21.161026	0	0.1125977	-0.015646916	1.1798137	0.015556981	1
70029	2014	1.29449	1.4518025	67	67	16	110	0	134	908	1	0	0	0	0	0	0.47846702	0.19030686	12.213362	20.088228	1	0.04238933	0.19462673	1.3831507	0.23546848	1
70031	2009	0.45647261	1.9997871	76	71	16	111	0	111	903	1	0	0	0	0	0	0.5240162	0.17042825	12.542577	21.505966	0	0.056215286	-0.15593012	1.0140795	-0.089206621	1
70031	2014	0.514494	6.1004324	76	75	16	111	0	111	930	1	0	0	0	0	0	0.52028525	0.22440571	12.572495	19.726116	1	0.035236664	-0.2049856	1.0700974	-0.16839276	1
70033	2009	2.491842	8.2465124	82	71	16	111	1	325	2427	1	0	0	0	0	0	0.46195331	0.15407431	12.415472	20.750608	0	0.13138236	1.1098093	5.0848393	0.64515609	1
70034	2009	1.018782	2.6292491	72	65	16	109	0	206	1707	1	0	0	0	0	0	0.44012386	0.18153669	11.659337	19.150038	0	0.079256192	0.52531582	1.9701511	0.53438807	1
70035	2009	3.6188598	3.1674252	68	65	16	110	1	318	2188	1	0	0	0	0	0	0.50770843	0.18076204	12.956516	21.225409	0	0.12438205	0.27869359	0.90245354	0.31018332	1
80001	2009	1.5835111	2.7890069	77	66	31	112	1	955	8449	0	1	0	0	0	1	0.41553566	0.21021302	12.569485	20.867138	0	0.10078134	0.38203192	1.7019615	0.38020438	0
80001	2014	1.497661	11.822314	75	70	31	112	1	1007	9182	0	1	0	0	0	1	0.47615528	0.20451316	11.805672	18.621473	1	0.030796407	0.57940608	1.3046938	0.51315469	0
80003	2014	0.42199099	-8.5308943	62	65	31	112	0	214	1569	0	1	0	0	0	1	0.46467537	0.19256435	13.19739	19.502028	1	0.034012966	-0.57200128	2.0448315	-0.76631767	1
80004	2009	0.60297525	-0.76463717	67	66	31	112	0	328	2533	0	1	0	0	0	0	0.46743515	0.17873199	12.094368	20.524418	0	0.10179986	1.4554559	1.055015	0.51341343	0
80004	2014	1.002022	11.974477	64	66	31	112	0	347	2932	0	1	0	0	0	0	0.49518326	0.20031215	11.419192	19.159189	1	0.026894366	2.0384903	1.2498858	0.63115692	0
80006	2014	0.65797603	13.056594	67	71	31	225	0	99	852	0	1	0	0	0	0	0.52046227	0.23512694	12.103069	19.487574	1	0.060696419	0.69921374	2.0398462	0.50242978	1
80007	2014	0.79964501	8.8681326	73	73	31	225	0	155	1743	0	1	0	0	0	0	0.62297052	0.13730207	11.924129	19.974796	1	0.016376823	0.51691669	1.3978273	0.44187209	1
90004	2014	1.197015	9.9650898	74	69	33	113	1	399	4035	0	1	0	0	0	1	0.289161	0.15421921	12.649005	19.885132	1	0.017925648	0.39296159	1.2564465	0.66961813	1
90006	2009	0.99438655	-0.52242506	63	60	33	113	0	506	1963	0	1	0	0	0	1	0.39107776	0.47342089	11.315158	21.127472	0	0.16462258	0.31193197	1.5010767	0.35127211	0
90006	2014	0.93089098	1.1118463	59	56	33	113	0	438	1553	0	1	0	0	0	1	0.3780477	0.46112245	12.630272	19.102978	1	0.022861866	0.35515305	1.0556443	0.38631377	0
90011	2014	1.3558691	2.3142982	65	60	33	113	1	763	4977	0	1	0	0	0	1	0.44254783	0.30258417	11.249463	19.440159	1	0.022492837	0.31426468	1.0068249	0.61138588	1
100001	2009	0.78604013	2.8723371	64	65	39	123	1	579	3421	0	1	0	0	0	1	0.34011105	0.31521624	12.765297	20.140343	0	0.20690432	0.44125384	2.2963436	0.45461416	0
100001	2014	0.72634995	-5.9022169	64	64	39	123	1	620	3905	0	1	0	0	0	1	0.30686298	0.34089628	13.202544	19.717834	0	0.18355225	0.31052253	2.180408	0.36038166	0
100002	2009	2.4902658	5.6991601	70	64	39	118	0	401	1595	0	1	0	0	0	0	0.45907238	0.1380734	13.584624	19.595127	0	0.12294323	1.0725932	2.9964437	0.73659128	0
100002	2014	0.873133	-0.096593834	72	69	39	118	0	481	1839	0	1	0	0	0	0	0.46060666	0.32766366	11.823845	18.373907	0	0.067957707	1.2533531	4.3205533	0.78585011	0
100006	2009	0.71238941	6.3340416	74	68	39	130	1	1437	12156	0	1	0	0	0	1	0.29550809	0.22884755	12.262863	20.107916	0	0.13160792	0.053399086	2.7804337	-0.13196395	0
100006	2014	0.78320801	13.303813	73	71	39	130	1	1168	9104	0	1	0	0	0	1	0.39933807	0.22527058	13.02202	18.465509	0	0.059705786	0.3320787	2.5740554	0.18876573	0
100008	2009	0.872262	8.3313417	79	75	39	127	0	678	4099	0	1	0	0	0	1	0.38089406	0.099233076	12.775935	20.692593	0	0.0971983	0.004056968	0.90161812	0.038699076	1
100008	2014	1.009318	14.532945	80	75	39	127	0	672	4139	0	1	0	0	0	1	0.3813087	0.19251752	12.410542	19.426331	0	0.11123709	0.16935155	0.96464974	0.2594659	1
100018	2009	0.80982041	3.4548838	65	57	39	119	0	681	3038	0	1	0	0	0	0	0.57280022	0.13986532	11.150578	18.465296	0	0.076109797	0.88187236	2.1952515	0.6169827	1
100018	2014	0.81807601	11.041178	69	65	39	119	0	713	2543	0	1	0	0	0	0	0.59328079	0.14063455	13.053711	17.641127	0	0.074666291	1.2382594	3.65418	0.6507718	1
100019	2009	0.84796542	6.9015713	74	67	39	130	0	514	2500	0	1	0	0	0	1	0.5121187	0.15894477	12.477388	19.524031	0	0.065948255	0.48422393	1.9823327	0.36170587	1
100025	2009	3.9744992	6.0562563	75	70	39	134	0	458	2296	0	1	0	0	0	1	0.33860123	0.27040187	11.705567	19.799229	0	0.11999144	0.56764585	2.0166085	0.61919785	0
100025	2014	0.25204	5.757493	78	71	39	134	0	440	2212	0	1	0	0	0	1	0.37286946	0.25513735	13.401628	19.321207	0	0.1013476	0.58290035	1.8958173	0.58734131	0
100030	2014	0.38391399	14.767849	64	66	39	130	0	399	1197	0	1	0	0	0	1	0.45292726	0.20045726	13.416627	20.069199	0	0.068377174	0.34391481	1.5197558	0.22918017	1
100032	2009	0.77433205	1.5835944	62	60	39	139	0	382	2081	0	1	0	0	0	0	0.36821812	0.25697044	13.07187	20.321205	0	0.16598795	0.32037356	2.8024096	0.385784	1
100034	2009	1.410912	2.6995282	59	58	39	127	1	712	3036	0	1	0	0	0	0	0.50768167	0.099293582	10.968796	19.807493	0	0.040146176	0.09815082	2.4369171	0.11655463	1
100034	2014	1.706171	2.8577318	70	67	39	127	1	608	3364	0	1	0	0	0	0	0.51713616	0.12820059	11.380855	19.28565	0	0.0350863	0.28458324	3.1066864	0.21703577	1
100043	2014	0.220249	0.87900066	78	77	39	116	0	120	405	0	1	0	0	0	1	0.64962161	0.091020659	12.904493	19.499748	0	0.1302903	0.75978923	3.4869497	0.88123268	1
100044	2009	0.65188909	0.78277868	82	70	39	118	0	316	1425	0	1	0	0	0	0	0.5646342	0.10841075	12.011879	20.163496	0	0.041916661	0.44218805	4.1651673	0.37656009	1
100044	2014	2.3631971	37.049355	74	69	39	118	0	335	2961	0	1	0	0	0	0	0.45719409	0.098027788	13.565088	19.155102	0	0.01783894	0.79623991	4.9962177	0.41110909	1
100045	2009	0.54876763	6.0613837	56	55	39	130	0	156	785	0	1	0	0	0	1	0.49849954	0.19748384	12.734165	21.300465	0	0.10995848	0.61259162	4.0369534	0.53789669	1
100048	2009	0.24041723	4.8842525	78	84	39	134	0	55	130	0	1	0	0	0	1	0.63993317	0.1336675	13.757479	21.399385	0	0.099250294	1.3263057	1.1936693	0.81956393	0
100048	2014	0.27114499	-6.2482877	74	81	39	134	0	49	100	0	1	0	0	0	1	0.61380595	0.10261194	12.67583	19.4498	0	0.1169581	0.17297468	4.4212909	0.6667605	0
100052	2009	0.39679307	1.2113414	70	62	39	130	0	519	2402	0	1	0	0	0	0	0.5605619	0.15993096	12.42523	20.049179	0	0.058056533	0.57114565	2.4002056	0.45198703	1
100057	2009	0.60120445	8.799592	61	59	39	130	0	204	1340	0	1	0	0	0	1	0.59371018	0.12699045	14.083191	19.408743	0	0.060064558	1.1564611	4.7154188	0.56697387	1
100061	2009	1.6071612	-1.6881804	65	56	39	127	0	473	1552	0	1	0	0	0	1	0.61943042	0.10107809	11.676996	20.103237	0	0.054909196	0.06523782	0.6717822	0.0922378	1
100067	2009	0.6460737	10.706172	73	65	39	139	0	395	1188	0	1	0	0	0	1	0.64797723	0.12274648	12.770714	20.957285	0	0.046926741	0.17134565	0.10007233	0.27575028	1
100068	2009	0.61653876	1.616464	74	67	39	131	0	396	1188	0	1	0	0	0	1	0.63012671	0.18056019	12.588772	20.229702	0	0.045488779	1.3407217	3.0452282	0.55830103	1
100072	2009	0.7683025	7.7742405	48	48	39	130	0	139	1082	0	1	0	0	0	1	0.58615172	0.075429425	11.504233	19.762125	0	0.084479749	0.50267577	4.3417435	0.40523374	1
100073	2009	0.87450457	3.7431612	73	69	39	118	0	571	2266	0	1	0	0	0	1	0.60904241	0.051251978	12.115219	20.059004	0	0.029377937	0.42330211	1.2434274	0.32262191	1
100073	2014	1.075807	2.486146	75	71	39	118	0	359	2580	0	1	0	0	0	1	0.54634058	0.10455432	12.05712	18.781044	0	0.046196561	0.6358304	2.1123636	0.48769823	1
100075	2014	0.55797303	15.985252	82	79	39	141	0	1006	3354	0	1	0	0	0	1	0.33367133	0.29230833	12.146317	19.493933	0	0.078856453	1.7378365	5.1897879	0.87829238	1
100084	2009	0.39554736	-1.0061579	71	65	39	130	0	429	1752	0	1	0	0	0	0	0.39293706	0.20757601	13.90783	20.806232	0	0.069759995	0.62012815	1.9069681	0.48774835	1
100090	2009	0.38653499	3.4015048	71	62	39	123	0	316	1391	0	1	0	0	0	0	0.53083032	0.15017928	11.808461	21.721979	0	0.051323149	0.89556456	1.2976919	0.55758011	1
100090	2014	0.56652397	3.4271672	73	70	39	123	0	318	1435	0	1	0	0	0	0	0.57415098	0.12264571	11.066515	20.784311	0	0.078988627	0.79054236	1.2948856	0.548325	1
100092	2009	0.7357316	3.8492255	63	62	39	130	0	291	1090	0	1	0	0	0	1	0.49092132	0.11058806	12.444977	20.623974	0	0.041301411	0.34213278	0.92854857	0.28648186	1
100093	2009	0.60393941	1.4026104	71	68	39	134	0	435	1639	0	1	0	0	0	1	0.43459037	0.19115734	12.184834	19.442324	0	0.11155269	0.31576055	2.3483026	0.27021667	0
100093	2014	0.99935198	7.8367052	77	76	39	134	0	339	1531	0	1	0	0	0	1	0.42522922	0.16637956	12.345088	18.007866	0	0.069736123	0.55262798	3.0384753	0.35753751	0
100105	2009	0.91922486	-1.8444439	64	61	39	130	0	245	1324	0	1	0	0	0	0	0.57011044	0.19376485	13.586224	19.410097	0	0.11719618	0.6726864	1.6348288	0.54327291	1
100105	2014	1.078061	0.22914359	60	58	39	130	0	197	1511	0	1	0	0	0	0	0.58552486	0.19480033	15.037708	18.470367	0	0.045804106	0.76228499	2.3523417	0.71649587	1
100106	2014	0.211933	1.0157474	63	63	39	140	0	45	265	0	1	0	0	1	0	0.49242425	0.12973484	13.370949	19.757627	0	0.15727234	0.15474838	1.8165673	0.51128459	1
100113	2009	1.4771134	-1.8054614	77	72	39	120	1	766	5736	0	1	0	0	0	1	0.30250433	0.25307015	13.244413	21.614595	0	0.1784995	0.76014131	0.82163298	0.61215276	0
100113	2014	0.73852503	6.0053	77	73	39	120	1	973	7171	0	1	0	0	0	1	0.378445	0.27044588	12.014721	20.419678	0	0.084287204	0.7051307	1.4314888	0.82909656	0
100118	2009	0.44838858	18.46954	65	65	39	131	0	99	671	0	1	0	0	0	1	0.68032658	0.06467104	11.885828	20.122164	0	0.045062717	1.2426934	5.1617041	0.52219474	1
100125	2009	0.60474813	-20.712931	80	77	39	127	0	142	1082	0	1	0	0	0	1	0.33494365	0.32894972	12.41674	20.105549	0	0.16103037	-0.93307334	0.76119053		1
100125	2014	0.73140699	-19.878176	73	72	39	127	0	142	1090	0	1	0	0	0	1	0.30044016	0.44661686	13.433418	19.556818	0	0.30869254	-1.6582146	0.74669904		1
100127	2014	3.2250121	16.104607	82	78	39	116	0	662	2239	0	1	0	0	0	1	0.55741096	0.1445813	13.858224	19.311413	0	0.052749801	2.2605004		0.92759281	1
100128	2009	2.5336828	4.6126099	73	64	39	141	1	988	5457	0	1	0	0	0	0	0.30133373	0.35184914	12.366378	20.128941	0	0.13107248	0.37198073	1.3044336	0.29147157	0
100128	2014	1.397547	6.6842022	79	74	39	141	1	1011	6382	0	1	0	0	0	0	0.32420081	0.23479824	11.935232	19.96579	0	0.064511381	0.69928598	1.0177523	0.47353789	0
100135	2009	0.97718036	6.1928673	72	63	39	140	0	435	2912	0	1	0	0	0	0	0.30483639	0.27635315	12.761024	19.53874	0	0.095033914	0.098907068	2.1244624	0.11217632	1
100135	2014	1.199792	6.1828642	76	70	39	140	0	491	3612	0	1	0	0	0	0	0.35537159	0.22424334	12.756825	18.627733	0	0.13981248	0.54892421	3.2503154	0.47948402	1
100151	2009	0.94487697	7.8435168	89	87	39	123	1	214	942	0	1	0	0	0	1	0.4401134	0.18160878	12.453663	19.665939	0	0.011518313	0.54193127	0.68095702	0.43084803	1
100154	2009	0.65014881	9.5267601	80	76	39	127	0	363	2279	0	1	0	0	0	1	0.33407271	0.13093038	12.278564	20.265274	0	0.086482733	0.025960259	0.90050125	0.072196886	1
100154	2014	0.868788	9.9651976	81	72	39	127	0	335	2240	0	1	0	0	0	1	0.31805962	0.2055081	12.23091	18.699965	0	0.1178306	0.13070668	0.98633075	0.20436072	1
100157	2009	1.4772841	3.1545668	70	65	39	124	0	805	4022	0	1	0	0	0	0	0.4910686	0.16415775	12.588093	21.270645	0	0.060645148	0.78919184	1.4201596	0.75175029	0
100157	2014	1.413667	10.444057	72	67	39	124	0	820	4402	0	1	0	0	0	0	0.51458955	0.17453943	12.703094	20.160236	0	0.086737536	0.39908308	1.2972699	0.37727314	0
100168	2014	1.427444	4.4183679	76	72	39	118	0	413	2097	0	1	0	0	0	0	0.59484076	0.037372194	12.427586	19.001762	0	0.018115724	0.64758807	0.99064255	0.60348815	1
100175	2014	0.20407401	-3.6033695	62	67	39	137	0	49	282	0	1	0	0	1	0	0.53170735	0.1782705	13.252056	19.577831	0	0.087514095	0.13840573	1.6679204	0.17876102	1
100177	2009	0.49260885	5.7773314	82	76	39	130	0	145	686	0	1	0	0	0	1	0.53024971	0.083123848	12.294913	20.05934	0	0.028020058	0.57341832	3.8677256	0.42375231	1
100253	2009	0.49523503	-0.009112967	77	67	39	118	0	283	1298	0	1	0	0	0	0	0.56422263	0.041872792	12.072994	19.737459	0	0.032470807	0.41700813	1.4075782	0.40281335	0
100253	2014	1.026862	6.4448595	77	73	39	118	0	163	1225	0	1	0	0	0	0	0.57843828	0.039798487	12.038857	18.526211	0	0.036881454	0.62785113	2.5215235	0.47556084	0
100296	2009	0.47525054	10.452582	80	75	39	127	0	148	935	0	1	0	0	0	1	0.55423516	0.048362583	11.88395	20.357805	0	0.031353332	-0.028355779	0.91761971	0.005171295	1
100296	2014	0.69337201	9.374692	80	74	39	127	0	146	871	0	1	0	0	0	1	0.58188629	0.040517535	11.939028	19.483028	0	0.063815147	0.078893088	0.8774572	0.10581158	1
100307	2009	0.81524134	-41.177071	71	64	39	123	0	175	589	0	1	0	0	0	1	0.3854925	0.096304439	12.767442	20.138874	0	0.064468428	-0.094256945	1.0083095	-0.04597225	1
110001	2009	0.99425828	10.189487	69	68	38	144	0	268	1283	0	1	0	0	0	1	0.411502	0.36274153	12.752096	19.779324	0	0.087129697	1.0424858	1.8242621	0.53156662	0
110001	2014	0.99483901	13.172791	65	64	38	144	0	230	1068	0	1	0	0	0	0	0.46585128	0.21409002	12.521206	19.061651	0	0.088787913	1.6446905	1.521567	0.62595725	0
110002	2014	0.33102301	7.9538541	71	76	38	147	0	77	472	0	1	0	0	1	1	0.49312827	0.18128273	13.396209	19.08779	0	0.063396648	2.3210225	3.6280303	0.8971923	1
110003	2009	0.41702428	0.36987552	63	65	38	123	0	198	955	0	1	0	0	1	0	0.57214588	0.1736258	13.475707	19.501625	0	0.13081318	0.85130686	1.9596637	0.65316945	1
110007	2014	1.7543089	3.3703656	62	63	38	142	0	526	2697	0	1	0	0	0	1	0.45125031	0.32943797	12.969547	19.538431	0	0.078595415	0.92582971	3.7575285	0.4853417	1
110010	2009	1.1188742	2.807507	83	75	38	144	1	593	3524	0	1	0	0	0	1	0.34525079	0.059745077	11.723049	20.098783	0	0.053566646	0.63525462	3.8530493	0.61858547	1
110010	2014	1.6633459	5.1419244	85	79	38	144	1	550	3592	0	1	0	0	0	1	0.44594762	0.065510601	12.217904	19.362009	0	0.059858277	0.90431583	5.3901911	0.77417523	1
110011	2014	1.5846369	12.867786	77	80	38	144	0	201	962	0	1	0	0	0	1	0.46460292	0.19252874	12.573013	19.19713	0	0.036503144	1.3179845	1.6140836	0.68369019	1
110016	2014	0.56528497	3.0445745	68	72	38	144	0	389	1279	0	1	0	0	1	0	0.47380313	0.18754414	12.381275	19.314228	0	0.093945831	0.59308869	2.0046313	0.44018713	1
110018	2009	0.32966754	-3.7102029	71	68	38	144	0	97	662	0	1	0	0	0	0	0.46057621	0.15409401	12.485723	19.836826	0	0.17593201	0.63821894	1.7309657	0.53052437	1
110018	2014	0.60018903	-5.7727551	70	69	38	144	0	101	666	0	1	0	0	0	0	0.50619096	0.19979014	13.60564	19.151289	0	0.067851551	0.41725293	1.1596229	0.4848308	1
110023	2009	0.63347423	12.689145	70	69	38	148	0	69	563	0	1	0	0	1	1	0.4550592	0.22201292	12.356564	20.153385	0	0.033765085	1.3304683	6.7914677	0.61662656	1
110028	2009	0.8274852	20.040743	85	81	38	145	0	466	2418	0	1	0	0	0	0	0.48262745	0.1592986	14.040576	19.778006	0	0.0644603	1.2503086	3.1219702	0.57528067	1
110029	2009	1.5526121	-0.27094319	80	74	38	144	0	513	2566	0	1	0	0	0	0	0.39109477	0.20513462	12.950233	19.663525	0	0.059920926	0.56842017	1.2234256	0.27533153	0
110029	2014	1.952392	10.209825	79	73	38	144	0	773	5581	0	1	0	0	0	0	0.48188269	0.18916768	12.050256	18.891918	0	0.041393638	0.80472672	1.7809069	0.39742392	0
110036	2014	0.95232701	6.5609941	69	66	38	149	1	534	3423	0	1	0	0	0	0	0.35763267	0.28812435	13.228907	20.872465	0	0.068717517	0.35434115	2.5500519	0.35560641	1
110038	2009	1.2614679	13.392283	71	65	38	140	0	328	1548	0	1	0	0	1	1	0.51152253	0.16738984	12.481609	19.8785	0	0.064153716	1.8091214	1.5952556	0.67999399	1
110038	2014	0.84138	9.8818865	78	74	38	140	0	302	1752	0	1	0	0	1	1	0.5674603	0.18869048	14.565133	19.17272	0	0.075514011	2.0977256	2.6388774	0.70250189	1
110044	2014	0.060513001	6.3086114	64	68	38	142	0	45	409	0	1	0	0	1	1	0.53213608	0.17863894	12.981277	19.591774	0	0.12953408	1.2405457	5.8819871	0.88943189	1
110064	2014	0.78332001	-0.90000051	66	63	38	146	0	497	2173	0	1	0	0	0	1	0.42649919	0.21452071	13.415636	19.115236	0	0.059916299	0.69156814	2.1957979	0.53643996	1
110069	2009	0.42674857	7.0981951	67	64	38	147	0	198	1796	0	1	0	0	0	0	0.41282392	0.27902606	11.946462	20.21303	0	0.12080058	1.0242341	0.81144416	0.54112059	0
110069	2014	0.36342201	4.1254768	73	70	38	147	0	237	1861	0	1	0	0	0	1	0.44378534	0.17630018	11.534105	19.168732	0	0.11380324	1.3974297	0.94955635	0.64748621	0
110074	2009	1.2855068	4.0260954	80	71	38	144	0	375	2604	0	1	0	0	0	0	0.45092967	0.26213959	14.031614	19.287258	0	0.071995564	0.33757186	2.7621915	0.27091673	0
110074	2014	0.87808001	-3.740108	77	75	38	144	0	343	2373	0	1	0	0	0	0	0.48147148	0.17259075	12.10413	17.91337	0	0.088613503	0.25104108	2.9405258	0.2638953	0
110076	2009	1.5740575	0.39963177	60	57	38	144	0	389	2230	0	1	0	0	0	1	0.27566162	0.17986767	13.536541	21.46616	0	0.14907764	0.65039176	2.2032793	0.48351693	0
110076	2014	0.74385798	2.5735736	60	60	38	144	0	417	2239	0	1	0	0	0	1	0.37960657	0.27677527	12.979424	19.926634	0	0.075245284	0.57051128	1.5116596	0.5303219	0
110079	2009	0.21837829	3.9026744	57	49	38	144	1	950	4076	0	1	0	0	0	0	0.16580503	0.27802807	13.008591	20.725904	0	0.23899096	0.5962221	0.78514612	0.53385609	0
110079	2014	1.390263	3.9786797	73	70	38	144	1	896	4736	0	1	0	0	0	0	0.23948695	0.48501197	12.152503	19.520864	0	0.11694581	0.55473047	1.6020809	0.62866598	0
110082	2009	1.4107163	3.1096053	80	71	38	144	0	294	2045	0	1	0	0	0	1	0.53225213	0.030844552	12.428022	19.355083	0	0.024707165	0.88545889	2.822705	0.56238216	0
110082	2014	0.59488899	3.9166656	79	76	38	144	0	250	1474	0	1	0	0	0	1	0.61419249	0.034331899	12.363591	18.11657	0	0.052996416	0.29940954	4.9530296	0.30295759	0
110083	2014	1.490712	5.5328112	79	74	38	144	0	510	3102	0	1	0	0	0	1	0.45307246	0.034286954	12.051101	18.843071	0	0.036592122	0.55324084	2.6162899	0.37197366	1
110087	2009	1.1006941	4.5755191	73	69	38	144	0	448	3322	0	1	0	0	0	0	0.32943118	0.35647157	12.285846	19.822981	0	0.12465247	0.80006588	3.015394	0.41401073	0
110087	2014	1.18938	3.3637996	75	73	38	144	1	552	3913	0	1	0	0	0	0	0.41713408	0.2944518	13.035261	19.20146	0	0.074807793	0.68797588	3.3032711	0.48693243	0
110089	2009	0.43118465	4.3773193	60	64	38	123	0	88	608	0	1	0	0	1	0	0.49352202	0.15965717	13.364511	20.465086	0	0.046745829	0.78735673	2.7149129	0.49336007	1
110107	2014	1.4034101	11.010639	73	72	38	147	1	659	3351	0	1	0	0	0	1	0.45145535	0.24054177	13.594353	19.14389	0	0.044657502	1.6698793	8.3685608	0.72308892	1
110128	2009	0.4828639	5.7971168	78	71	38	149	0	104	660	0	1	0	0	1	0	0.41520774	0.34387249	13.491764	20.752108	0	0.066225164	0.82166219	2.7953537	0.65361464	0
110128	2014	0.53604198	2.2788641	73	71	38	149	0	57	653	0	1	0	0	1	0	0.47905758	0.40742505	12.783831	19.37184	0	0.057115905	0.48673373	2.4485285	0.44122091	0
110135	2009	0.36902997	-4.2740307	75	64	38	147	0	55	346	0	1	0	0	1	0	0.49369642	0.15985879	13.572343	20.799097	0	0.027482733	0.45741433	1.0212278	0.6638853	1
110150	2009	0.41015229	2.9329557	59	57	38	147	0	113	625	0	1	0	0	1	1	0.49053764	0.17010753	12.252707	20.556274	0	0.039032344	0.55302215	2.6320853	0.4599103	0
110150	2014	0.38682801	-9.4213219	68	72	38	147	0	90	493	0	1	0	0	1	1	0.52196383	0.19753087	12.206948	19.542301	0	0.068914667	0.18948996	1.0176982	0.26772234	0
110161	2009	3.0289571	2.5761259	82	77	38	144	0	563	4453	0	1	0	0	0	1	0.39110097	0.20515116	12.361833	20.504992	0	0.05801525	0.57657731	1.6898812	0.35835263	1
110161	2014	2.8658798	11.170137	83	80	38	144	0	587	6837	0	1	0	0	0	1	0.39932942	0.22526203	12.448081	19.461185	0	0.027913162	0.68246675	2.3057213	0.56759918	1
110191	2014	0.78042901	6.8322792	63	60	38	144	0	214	1064	0	1	0	0	0	1	0.30753052	0.1721265	12.865191	18.852518	0	0.087195814	0.56655836	1.8002456	0.5647555	1
110194	2009	0.46989053	-4.0925579	66	64	38	2	0	140	330	0	1	0	0	1	0	0.32355478	0.11993098	12.736234	20.406479	0	0.086222999	1.677871	3.7513211	0.92951912	1
110215	2009	0.57299137	9.9047375	85	78	38	144	0	148	1034	0	1	0	0	0	1	0.45373136	0.18081023	13.813101	19.686773	0	0.047866266	0.98709887	1.3901004	0.58693153	0
110215	2014	0.72701299	10.930558	74	69	38	144	0	172	1081	0	1	0	0	0	1	0.47260773	0.18212807	13.482822	18.763346	0	0.045454767	0.53882945	2.2481599	0.75905019	0
110225	2014	0.74801302	-1.2325045	76	72	38	144	0	52	373	0	1	0	0	0	1	0.58388329	0.15074679	12.761097	20.193445	0	0.079667985	0.96531224	1.5547831	0.843027	1
110229	2009	0.56543893	-1.4122903	63	59	38	144	0	143	714	0	1	0	0	0	1	0.46071118	0.27094537	12.64679	20.195274	0	0.099005237	0.48107362	0.34609285	0.48940358	0
110229	2014	0.94153899	-1.7654203	75	74	38	144	0	130	852	0	1	0	0	0	1	0.033956759	0.009550339	12.90998	19.010572	0	0.070870824	1.46491	1.6297126	0.91933811	0
120004	2009	0.23167448	-3.8110197	39	39	95	150	0	162	451	0	0	0	1	0	0	0.45363009	0.18071012	13.538715	20.679436	0	0.17403047	-0.28596339	1.5325484	-0.54234368	1
120004	2014	0.20537899	-2.9664803	49	53	95	150	0	160	365	0	0	0	1	0	0	0.60592884	0.080237158	13.324248	19.348543	1	0.051965084	-0.24848519	0.63539588	-0.55534428	1
120006	2009	0.58297765	9.3078222	74	71	95	150	0	160	942	0	0	0	1	0	1	0.41392204	0.23888969	12.705197	20.177759	0	0.1213664	1.0040816	3.8864269	0.78032118	1
120007	2009	0.46475118	0.040555459	55	52	95	150	0	99	934	0	0	0	1	0	0	0.74023217	0.0447932	13.41798	20.937622	0	0.048270352	0.62083071	1.4672773	0.42494059	1
120007	2014	0.45664099	-3.8343523	64	62	95	150	0	87	985	0	0	0	1	0	0	0.73976249	0.078419328	13.212987	19.998768	1	0.021435395	0.24090096	1.2938815	0.20344207	1
120014	2009	0.33976468	9.2205811	70	64	95	150	0	71	424	0	0	0	1	1	1	0.37049097	0.25751504	13.197902	20.317003	0	0.10160533	0.5894376	1.3517909	0.60272866	1
120028	2009	0.46967748	-4.6512976	79	66	95	150	0	39	255	0	0	0	1	1	0	0.28645563	0.25895172	13.269875	20.547792	0	0.12884319	0.81353223	2.4064777	0.60359663	1
130002	2009	0.39315814	6.5003901	58	56	82	151	0	191	974	0	0	0	1	1	1	0.45370764	0.18082628	12.831687	19.845341	0	0.099393524	0.30815065	0.42307448	0.25794327	0
130002	2014	0.52594	7.342217	71	72	82	151	0	224	2481	0	0	0	1	1	1	0.44737381	0.27215838	13.151341	18.713434	0	0.045719426	0.60164326	0.3848927	0.50197613	0
130003	2009	0.43424997	1.6403407	66	63	82	440	0	136	728	0	0	0	1	0	1	0.55810982	0.1517667	13.387819	20.021049	0	0.094371535	0.88178152	2.1860569	0.61348772	1
130006	2009	1.2315352	6.7978749	81	73	82	151	0	521	4762	0	0	0	1	0	1	0.2902416	0.17348669	12.450396	19.289141	0	0.088378809	0.55021423	1.3352226	0.29490137	0
130006	2014	0.52186102	2.2348194	82	77	82	151	0	574	8852	0	0	0	1	0	1	0.3730495	0.24568263	13.051763	18.795225	0	0.039072555	0.65332097	7.1389108	0.42127156	0
130007	2014	0.68955797	9.0012741	73	70	82	151	0	399	2935	0	0	0	1	0	1	0.42639905	0.1703503	12.987566	19.475378	0	0.022005808	1.009349	4.3827915	0.6111263	1
130013	2009	0.77582562	3.021045	60	61	82	151	0	118	501	0	0	0	1	0	1	0.40370166	0.24537292	13.012846	19.736807	0	0.10511118	1.2575271	3.6881733	0.88126045	1
131325	2014	1.169577	-0.47855452	72	72	82	152	0	95	588	0	0	0	1	1	0	0.49046186	0.18222892	13.247432	19.654839	0	0.047004879	0.42837352	1.8419529	0.5342232	1
140001	2009	0.52889401	-0.18611078	64	66	43	170	0	103	699	0	0	1	0	1	0	0.6422925	0.24664031	12.595548	20.120739	0	0.10905667	1.3849677	2.0637259	0.62013119	1
140001	2014	0.60810399	7.9173393	69	72	43	170	0	87	592	0	0	1	0	1	0	0.62215668	0.25105307	13.193933	19.001041	1	0.058785699	1.6837726	1.6561279	0.697954	1
140008	2009	0.75126261	5.8389592	58	54	43	166	0	268	830	0	0	1	0	0	1	0.51222855	0.13131429	13.674012	21.708799	0	0.080122031	0.26352185	1.6896998	0.2859357	1
140010	2009	2.2953472	3.2780719	75	68	43	161	1	808	5442	0	0	1	0	0	1	0.47093996	0.084473424	11.41081	20.926929	0	0.040109556	0.073109768	0.76863903	-0.1045607	1
140012	2014	0.49066001	1.3955784	75	75	43	171	0	80	794	0	0	1	0	1	0	0.50793135	0.24927162	12.659458	19.430407	1	0.1197449	0.82161433	3.2225366	0.57941478	1
140013	2009	0.42909649	4.6036649	78	71	43	170	0	163	739	0	0	1	0	0	0	0.57178646	0.066228278	13.504374	21.359592	0	0.040005017	0.27658278	1.35691	0.25650927	1
140015	2009	0.51328683	5.7480659	62	62	43	172	0	340	1916	0	0	1	0	1	0	0.52913463	0.1724163	15.353425	21.033041	0	0.083068937	0.6269235	4.2548256	0.39475343	1
140015	2014	0.62009102	7.3336577	68	70	43	172	0	279	2032	0	0	1	0	1	0	0.50782442	0.23298639	13.4943	19.741364	1	0.076657489	1.0050595	4.2873373	0.48460969	1
140018	2014	0.58834302	1.3149271	56	55	43	156	1	290	1715	0	0	1	0	0	1	0.46462423	0.19256406	12.889552	19.516371	1	0.067317821	-0.080235176	0.64919615	-0.082221828	1
140019	2009	0.17911369	-4.7450743	46	55	43	172	0	45	170	0	0	1	0	1	0	0.77549577	0.10481586	12.208324	20.538353	0	0.080154285	1.9554774	0.60993552	0.72336781	0
140019	2014	0.17667399	-11.982963	62	66	43	172	0	30	152	0	0	1	0	1	0	0.608769	0.22428331	12.945665	19.535776	1	0.14190546	1.7391639	0.86437219	0.7279231	0
140026	2009	0.35936436	-2.1300583	65	63	43	170	0	116	426	0	0	1	0	1	1	0.71878749	0.097839132	13.36516	21.590006	0	0.08205907	1.2414734	1.3070443	0.61152571	1
140029	2009	0.88337225	7.5846353	73	66	43	154	0	193	1328	0	0	1	0	0	1	0.26829979	0.27753145	12.756079	20.337711	0	0.11540486	0.53406578	1.2776666	0.39032662	1
140029	2014	1.2675899	9.0613298	73	72	43	154	0	210	1720	0	0	1	0	0	1	0.30983004	0.28938907	13.753287	19.183548	1	0.04088749	1.0382754	0.84099102	0.50784117	1
140030	2009	0.63910389	-4.8013549	70	63	43	158	0	226	1610	0	0	1	0	0	0	0.33998659	0.22853069	13.931244	20.012871	0	0.11857776	0.70201099	1.2121805	0.29687437	0
140030	2014	1.857587	1.6096976	75	74	43	158	0	255	1496	0	0	1	0	0	1	0.431512	0.19975381	12.767	18.901264	1	0.089716271	0.34490353	2.1948028	0.22058323	0
140053	2009	0.87813735	-22.112206	73	70	43	172	1	441	1914	0	0	1	0	0	1	0.46853596	0.20410979	12.153913	19.946152	0	0.10239264	1.4195206	1.2155892	0.55725855	1
140058	2009	0.29840323	-3.2850525	65	68	43	172	0	112	771	0	0	1	0	1	0	0.58312148	0.11870869	13.446955	20.27076	0	0.099646889	1.4845326	0.65231049	0.65867901	1
140062	2014	1.011378	10.139896	76	73	43	155	0	362	2074	0	0	1	0	0	0	0.42831689	0.21766242	11.427287	18.898741	1	0.033239894	1.1627809	0.82486749	0.40900972	1
140063	2009	0.49196318	0.35213599	63	60	43	166	0	177	779	0	0	1	0	0	1	0.62141538	0.10013876	13.21936	21.147917	0	0.070263438	0.33800802	1.1642158	0.44411168	1
140063	2014	0.52367699	5.5969257	70	70	43	166	0	96	796	0	0	1	0	0	1	0.61209345	0.10870989	12.191175	19.765255	1	0.037150256	0.44634676	0.94937235	0.52396631	1
140065	2009	0.091191687	1.4001343	68	65	43	166	0	180	950	0	0	1	0	0	1	0.63192296	0.1019729	12.46992	20.019043	0	0.41076818	0.25109729	1.4516586	0.1712461	1
140065	2014	0.14147301	-8.5909681	79	77	43	166	0	158	808	0	0	1	0	0	1	0.61303675	0.077211589	11.539515	18.789974	1	0.047966897	0.09284737	1.2558941	0.12168295	1
140067	2009	0.5778861	6.5818758	70	69	43	170	1	574	4807	0	0	1	0	0	1	0.40977031	0.20760283	12.167811	21.461109	0	0.10062888	1.1473284	1.8262475	0.89424878	1
140068	2009	0.27415007	8.4908094	35	41	43	156	0	115	330	0	0	1	0	0	0	0.24390244	0.50258684	12.388226	21.092035	0	0.1773933	0.25711408	0.76077783	0.32937238	0
140068	2014	0.375137	-2.1352386	29	40	43	156	0	115	391	0	0	1	0	0	0	0.47835788	0.19031683	12.70059	20.630548	1	0.2177258	-0.005395365	0.17612569	0.025697716	0
140077	2009	0.28176126	-0.96509272	56	49	43	273	0	111	613	0	0	1	0	0	0	0.23356573	0.51992029	12.688742	20.555971	0	0.23522508	0.37556371	2.1271961	0.60301405	1
140080	2009	0.50756156	-1.1062099	61	57	43	161	0	244	855	0	0	1	0	0	1	0.50252801	0.23477687	12.157529	21.463318	0	0.11880087	1.0304979	2.9321246	0.71463239	1
140083	2014	0.60902601	0.07338497	50	61	43	156	0	147	453	0	0	1	0	0	0	0.32142857	0.41857994	12.513442	19.544128	1	0.10416765	0.61451721	0.14687602	0.67842638	1
140091	2009	0.086090393	13.200477	80	74	43	173	0	285	1882	0	0	1	0	0	0	0.43458855	0.21729428	12.111591	20.012451	0	0.079280391	0.42675775	5.4193997	0.90778816	0
140091	2014	0.067500003	21.922871	80	77	43	173	0	345	2836	0	0	1	0	0	1	0.43436527	0.2698842	12.272819	19.360706	1	0.024052909	0.69326103	1.2274184	0.79885554	0
140095	2014	0.71824104	1.7814351	60	61	43	156	0	151	825	0	0	1	0	0	0	0.25841424	0.53139156	12.512436	19.338873	1	0.076274656	0.73652959	2.3488891	0.7759639	1
140110	2009	0.30765036	1.1470169	64	63	43	170	0	91	583	0	0	1	0	1	0	0.41647333	0.31624129	12.82829	19.96364	0	0.1205238	1.4843457	1.5635176	0.78189582	1
140110	2014	0.40492401	4.7858195	60	65	43	170	0	87	491	0	0	1	0	1	1	0.50383317	0.33517325	13.428254	19.37396	1	0.094822653	0.76153749	1.241496	0.82786471	1
140114	2009	0.70866096	1.6624177	62	57	43	156	0	323	1870	0	0	1	0	0	0	0.42175919	0.30172518	11.68535	19.713093	0	0.13991337	0.66575867	1.1900336	0.38179469	1
140114	2014	0.98216403	-2.0753129	68	66	43	156	0	279	1815	0	0	1	0	0	0	0.46122327	0.29680398	10.669388	19.21644	1	0.086382642	0.73355645	1.1537379	0.37929016	1
140115	2009	0.30030659	9.974102	47	48	43	156	0	134	364	0	0	1	0	0	0	0.45362785	0.18080749	12.981035	21.029394	0	0.16134745	3.1996205	1.2764755	0.74670446	0
140115	2014	0.31660101	29.718941	57	54	43	156	0	134	399	0	0	1	0	0	0	0.4784984	0.1903419	12.81307	20.154434	1	0.015557243	5.1007333	0.8202821	0.89278436	0
140119	2014	2.126004	2.0091906	81	79	43	156	1	677	7424	0	0	1	0	0	1	0.38039029	0.23052515	11.592533	20.210905	1	0.029111058	0.33893147	2.4250367	0.13291615	1
140120	2009	0.36193186	5.9031677	66	68	43	170	0	110	650	0	0	1	0	0	1	0.45359871	0.1807452	13.020855	20.478916	0	0.085094839	0.47698072	1.9026353	0.37245354	0
140120	2014	0.179216	9.4990339	69	72	43	170	0	107	537	0	0	1	0	0	1	0.47843137	0.19034691	12.152032	19.824312	1	0.054578472	0.68237525	1.4481394	0.5362922	0
140122	2009	1.1223404	2.2016563	67	63	43	163	0	251	1775	0	0	1	0	0	1	0.41305679	0.081279658	13.498341	19.679321	0	0.047826894	0.60706443	3.9484451	0.40535492	1
140127	2009	0.82421339	11.569637	77	71	43	175	0	200	1208	0	0	1	0	0	1	0.33787322	0.14059716	13.200072	19.837599	0	0.061599866	2.2282174	1.4397703	0.62729371	1
140135	2009	0.78941196	5.4893517	73	67	43	172	0	334	2574	0	0	1	0	0	0	0.56203145	0.12414349	12.960405	20.22867	0	0.063798286	1.1742612	2.0425575	0.69675684	0
140135	2014	0.42809299	3.7949779	75	72	43	172	0	188	1833	0	0	1	0	0	0	0.52741694	0.16856718	12.939518	19.196419	1	0.051540464	1.2325686	1.4547535	0.78514898	0
140137	2009	0.13585	-5.1931577	65	64	43	273	0	150	345	0	0	1	0	0	0	0.66555184	0.19531773	12.766547	20.361303	0	0.13197152	0.7330786	1.597334	0.50994182	1
140143	2009	0.41328281	-2.4711881	67	63	43	170	0	86	405	0	0	1	0	1	1	0.49358973	0.15967366	13.371654	20.917625	0	0.080966651	0.82395232	1.7029903	0.72167468	1
140147	2009	0.15728238	3.181982	73	70	43	179	0	90	312	0	0	1	0	1	0	0.48065794	0.20073104	13.060024	21.141138	0	0.11031082	0.55737329	2.0829973	0.55370915	1
140147	2014	0.19300799	4.1545587	71	75	43	179	0	90	372	0	0	1	0	1	0	0.53727204	0.23076923	12.184316	20.20302	1	0.13533491	0.57080323	1.9847775	0.64835185	1
140160	2009	0.56510955	17.023365	55	57	43	171	0	157	692	0	0	1	0	1	0	0.58251578	0.18640505	12.501804	20.004526	0	0.10523128	0.59966451	1.804769	0.66163522	1
140160	2014	0.63309997	-4.0462275	62	68	43	171	0	100	490	0	0	1	0	1	0	0.60273635	0.19276814	13.476574	19.381456	1	0.047597155	0.5344438	3.3256788	0.58313775	1
140164	2009	1.1378608	17.54631	81	74	43	273	0	153	959	0	0	1	0	1	1	0.39262474	0.24696313	13.029193	19.861576	0	0.092767179	1.1812381	2.8164954	0.61515552	1
140164	2014	0.99393201	8.9853086	76	72	43	273	0	159	1194	0	0	1	0	0	1	0.38435644	0.25564358	12.462079	19.710258	1	0.076576039	1.4383738	2.1121612	0.66574538	1
140166	2009	0.61837035	-3.9883289	69	63	43	172	0	220	988	0	0	1	0	0	1	0.39834487	0.26309288	12.707786	20.372396	0	0.12241562	0.7965312	1.5354497	0.49928644	1
140167	2009	0.25037307	-3.4688706	60	66	43	173	0	84	358	0	0	1	0	1	0	0.49357647	0.15955243	13.419379	20.852106	0	0.10467928	0.67713368	1.4961556	0.6443668	0
140167	2014	0.172957	-1.6256236	70	79	43	173	0	68	315	0	0	1	0	1	0	0.49033979	0.18187875	12.408337	19.042112	1	0.056362484	0.63779229	1.3998395	0.65255541	0
140177	2009	0.4808453	11.878242	28	29	43	156	0	180	605	0	0	1	0	0	0	0.24261364	0.44535986	12.52029	20.708599	0	0.16309384	1.0035776	4.4360108	0.72765547	0
140177	2014	0.63084495	6.233633	39	38	43	156	0	118	622	0	0	1	0	0	0	0.47845721	0.19028439	12.411364	19.806126	1	0.16416128	1.434967	6.1143832	0.79213428	0
140179	2009	0.56614	5.4058738	67	64	43	155	0	298	1521	0	0	1	0	0	1	0.48877048	0.15141296	11.896279	21.512285	0	0.090713963	2.0630352	0.59775394	0.51354766	1
140179	2014	0.92890602	23.017149	73	71	43	155	0	254	1502	0	0	1	0	0	1	0.53749418	0.23327123	13.824923	19.783453	1	0.035318255	3.7065697	0.65139794	0.64869082	1
140180	2009	0.59648687	8.2353611	64	63	43	156	0	495	1542	0	0	1	0	0	1	0.31243545	0.51422328	11.613363	20.641891	0	0.27961463	0.68612283	1.1522065	0.74464011	1
140181	2009	0.26866728	0.037750181	36	37	43	156	0	125	429	0	0	1	0	0	0	0.45362034	0.18082191	12.287348	21.171087	0	0.17574443	0.65520346	0.91402757	0.70395291	1
140185	2009	0.68641222	5.2369213	74	70	43	273	0	381	1852	0	0	1	0	0	0	0.48355621	0.14847609	11.179355	20.954865	0	0.085120909	0.65561521	1.6265311	0.80015308	0
140185	2014	0.81818104	7.6667891	73	72	43	273	0	345	2070	0	0	1	0	0	0	0.54979306	0.15041393	10.81433	19.99708	1	0.060581919	0.56994492	2.8183498	0.65577549	0
140186	2014	1.1988261	7.3261223	74	76	43	164	0	312	1928	0	0	1	0	0	0	0.51422828	0.23891403	12.441758	18.85914	1	0.034497444	1.4805394	1.7555807	0.60160542	1
140187	2009	0.48880216	-5.6209917	64	59	43	273	0	260	1284	0	0	1	0	0	1	0.4660013	0.17850219	12.564118	21.290705	0	0.097549416	0.38609472	1.4278381	0.35038254	1
140189	2009	0.80096579	-41.177071	73	71	43	173	0	143	1305	0	0	1	0	1	0	0.42611971	0.24166317	13.06694	20.681255	0	0.087873928	1.1570187	1.8301487	0.69020969	0
140189	2014	0.65992796	13.722902	74	78	43	173	0	118	1786	0	0	1	0	1	0	0.469163	0.21997063	13.144774	20.270983	1	0.054324288	1.3761293	2.1919065	0.68570745	0
140191	2009	0.98236859	1.3012786	62	58	43	155	0	419	1932	0	0	1	0	0	0	0.4810304	0.25689805	12.965566	22.089119	0	0.11113069	0.80799079	1.5039792	0.52391517	1
140191	2014	1.2489129	6.9207168	69	67	43	155	0	485	1510	0	0	1	0	0	0	0.46532455	0.31384936	11.603133	20.080839	1	0.038341716	1.1450435	1.0947104	0.59975237	1
140197	2009	0.61879867	-1.118337	56	59	43	156	0	189	759	0	0	1	0	0	0	0.45369649	0.18093385	12.295649	20.474712	0	0.19907352	0.64009386	1.7958138	0.24044827	1
140202	2014	3.1071322	12.712733	74	73	43	451	0	277	1489	0	0	1	0	0	1	0.45609695	0.23132575	12.452974	19.60417	1	0.069217011	1.2158748	0.89495713	0.72111869	1
140206	2009	0.52261764	0.58760446	46	45	43	156	0	230	880	0	0	1	0	0	0	0.44012946	0.18154296	12.168984	20.548885	0	0.26036212	0.41843405	2.2865465	0.39514592	0
140206	2014	0.97377503	1.47909	51	49	43	156	0	195	710	0	0	1	0	0	0	0.28766623	0.73429304	12.594953	19.111668	1	0.057905648	0.40089259	1.7507854	0.35313356	0
140209	2009	1.0092981	15.781337	80	77	43	170	0	298	2055	0	0	1	0	0	0	0.4449493	0.28197023	13.152803	20.915529	0	0.084487967	0.68229234	2.5555732	0.38837513	0
140209	2014	0.90303999	7.5251245	76	76	43	170	0	288	2148	0	0	1	0	0	1	0.46556112	0.28714815	12.43932	19.67429	1	0.079954408	0.74282813	1.2204161	0.41547003	0
140210	2009	0.22583511	-5.3078027	61	66	43	179	0	74	376	0	0	1	0	1	0	0.45485714	0.16857143	13.285575	21.560516	0	0.14446463	0.7381683	4.4848828	0.70426828	0
140210	2014	0.28922299	5.0998902	63	63	43	179	0	76	316	0	0	1	0	1	0	0.46078432	0.25889614	13.707197	19.971775	1	0.087253548	0.74279004	2.8469322	0.64673918	0
140211	2009	1.1022191	2.751044	77	74	43	166	0	159	1197	0	0	1	0	0	0	0.42204073	0.072019517	13.260967	19.910805	0	0.051990405	0.87496233	0.82235217	0.43096608	1
140213	2009	1.6453114	2.2351959	73	72	43	164	0	257	1360	0	0	1	0	0	0	0.45360449	0.17147872	12.112309	21.112766	0	0.10020962	0.99882561	2.0419359	0.31943506	1
140213	2014	1.492111	2.732528	79	78	43	164	0	289	1464	0	0	1	0	0	0	0.4428215	0.12885955	11.703533	20.259966	1	0.040885184	0.81988877	1.4240922	0.34806538	1
140224	2009	0.70187813	0.93461096	68	63	43	156	0	347	1310	0	0	1	0	0	1	0.43956771	0.17005901	11.782612	19.478388	0	0.081682757	0.18606731	0.56186628	0.32495528	0
140224	2014	0.58070201	2.0464356	73	71	43	156	0	310	1268	0	0	1	0	0	1	0.42558527	0.22132108	11.639301	18.996239	1	0.038104542	0.34722182	1.3393871	0.55643821	0
140228	2009	0.81376189	5.7094979	69	64	43	171	0	312	1968	0	0	1	0	0	0	0.39596263	0.26375413	12.792134	20.946238	0	0.10399596	0.65865451	1.5046651	0.50323111	1
140231	2009	1.7844584	2.1702313	82	74	43	163	0	320	2131	0	0	1	0	0	0	0.3674711	0.052203704	12.760508	21.544893	0	0.039081879	0.50104237	0.89678383	0.30557629	0
140231	2014	1.96636	10.119248	79	75	43	163	0	311	2585	0	0	1	0	0	1	0.41702735	0.066064209	11.411399	19.719255	1	0.035210084	0.95000547	0.24829333	0.47761655	0
140234	2014	0.27870098	-0.81699872	81	81	43	170	0	57	521	0	0	1	0	1	0	0.56012064	0.22201282	13.308475	19.826696	1	0.053258076	0.47786602	1.4425021	0.43195319	1
140239	2009	1.2171748	20.95237	66	62	43	171	0	293	1858	0	0	1	0	0	0	0.42100611	0.23723945	12.777142	20.695309	0	0.13785632	0.58794296	1.6093054	0.41570789	1
140242	2009	3.2947493	15.947744	82	78	43	166	0	337	2933	0	0	1	0	0	0	0.32640037	0.10127204	12.216448	20.347082	0	0.058657415	1.8727958	0.85813725	0.82359391	1
140251	2009	0.56529003	-9.5527077	52	47	43	156	0	269	861	0	0	1	0	0	1	0.61587656	0.15957771	12.651073	22.898855	0	0.15228806	0.6101312	3.0466754	0.73484313	1
140252	2009	1.4660891	-0.94063169	64	57	43	161	0	431	2701	0	0	1	0	0	0	0.50778395	0.091831632	12.146791	21.244213	0	0.044878732	0.35832834	0.82136554	0.25102225	1
140252	2014	0.76347697	5.6333857	74	74	43	161	0	386	3044	0	0	1	0	0	0	0.48214188	0.11815078	13.687438	19.422098	1	0.065443188	0.44824827	0.83484793	0.3158133	1
140258	2009	0.64437681	3.8163104	76	69	43	166	0	365	2369	0	0	1	0	0	1	0.49889559	0.10214499	10.838861	19.507236	0	0.058145575	0.72063053	0.9304381	0.71579397	1
140276	2009	1.2504239	-2.3812807	73	66	43	166	1	535	4955	0	0	1	0	0	1	0.34917471	0.20613571	12.335814	19.566856	0	0.11641379	0.16169742	1.5697565	0.16695613	1
140280	2014	0.41139498	22.532799	63	65	43	191	0	345	2047	0	0	1	0	0	1	0.45046198	0.18912581	14.703603	19.704674	1	0.070436984	1.0037029	1.3390203	0.52016044	1
140281	2009	0.37575305	-7.28686	81	75	43	156	1	854	6452	0	0	1	0	0	0	0.2748338	0.12741494	13.121739	22.65498	0	0.080591716	0.061070397	1.107535	-0.28524554	1
140286	2009	0.75206923	8.763752	67	65	43	171	0	94	730	0	0	1	0	0	1	0.45137382	0.22433117	12.614552	20.401646	0	0.07627245	1.4721233	2.7584031	0.61366183	1
140289	2009	0.37993041	8.6525459	71	63	43	273	0	144	882	0	0	1	0	0	0	0.46210554	0.16890843	12.904699	19.976742	0	0.080134824	0.59977317	1.3458436	0.4920249	1
140289	2014	0.45779699	15.749534	72	73	43	273	0	154	900	0	0	1	0	0	0	0.49670359	0.12694627	14.760365	19.372826	1	0.031860951	0.94704849	1.318665	0.54939395	1
140290	2009	0.8646813	7.969398	65	64	43	158	0	255	1687	0	0	1	0	0	1	0.34482387	0.1754235	11.512547	21.422054	0	0.095797308	0.641891	0.88025206	0.70668155	1
140292	2009	0.4342652	-2.5905652	54	52	43	166	0	136	560	0	0	1	0	0	1	0.37191689	0.38939601	12.330305	20.897022	0	0.1763096	0.42613593	2.8399098	0.56806916	1
140304	2014	2.883846	-3.8063114	71	71	43	163	0	134	503	0	0	1	0	0	1	0.39861578	0.39450055	12.212878	19.770794	1	0.095581517	0.25977224	0.94522119	0.2143957	1
141306	2014	0.17512301	2.1340754	54	73	43	273	0	25	128	0	0	1	0	0	0	0.82251084	0.030303031	14.093291	19.555531	1	0.035259224	1.0034342	2.2658145	0.66276532	1
141310	2009	0.18012024	0.33535451	68	71	43	171	0	25	228	0	0	1	0	1	0	0.64647305	0.04647303	12.693165	20.740685	0	0.07330779	0.86644912	2.421226	0.68663055	1
141311	2014	0.254915	2.5064549	71	67	43	179	0	55	233	0	0	1	0	1	1	0.76633441	0.08305648	13.613798	19.497702	1	0.053718984	0.61149639	1.9823236	0.58310789	1
141317	2014	0.29366001	0.21446185	84	83	43	173	0	67	549	0	0	1	0	0	1	0.48252428	0.15533981	12.637371	19.08563	1	0.060355674	0.37593994	1.0964209	0.47112167	1
141336	2009	0.095385335	-3.4847424	72	74	43	273	0	25	191	0	0	1	0	0	1	0.52247667	0.15606447	13.293155	19.959087	0	0.005414008	0.1804572	1.8259343	0.17966825	1
150008	2009	0.557006	-0.20296979	71	70	42	186	0	181	963	0	0	1	0	0	1	0.37356126	0.19863248	12.612432	20.316078	0	0.14233825	0.36402673	1.5001571	0.6144461	1
150008	2014	0.57917798	-2.2360764	75	77	42	186	0	189	790	0	0	1	0	0	1	0.37762573	0.23670627	11.575739	18.78406	0	0.06790252	0.34557116	1.4691539	0.59216028	1
150010	2009	0.34879979	8.5039158	79	71	42	183	0	101	782	0	0	1	0	0	1	0.47393364	0.17180094	13.212602	20.794056	0	0.071896479	1.1957035	2.3988671	0.72226214	1
150011	2014	0.49561498	0.13085468	62	69	42	183	0	115	1021	0	0	1	0	1	0	0.5373714	0.15958066	12.173372	18.548082	0	0.079771988	1.6532801	3.159451	0.71665257	1
150012	2014	0.78338397	4.4297094	76	74	42	187	0	294	1302	0	0	1	0	0	1	0.52164382	0.14429198	12.770992	20.167534	0	0.045739606	0.21033865	3.0767891	0.16315548	1
150018	2009	1.9196843	10.7607	68	67	42	187	0	297	1765	0	0	1	0	0	0	0.48978809	0.21445024	13.218444	20.25897	0	0.064874701	1.0705892	3.3011854	0.62239176	1
150023	2014	0.65164202	1.6675208	79	78	42	188	0	274	1762	0	0	1	0	0	0	0.51818639	0.23465182	13.607967	19.681881	0	0.055452242	0.7535904	1.563133	0.2748799	1
150026	2014	0.85658503	19.240091	74	76	42	187	0	122	1217	0	0	1	0	0	1	0.4784838	0.19025819	13.367143	19.289507	0	0.061044089	2.1008077	3.0742092	1.0462664	1
150034	2009	0.48226494	6.5263629	79	73	42	181	0	190	899	0	0	1	0	0	1	0.57596213	0.13681242	13.43425	21.144392	0	0.077939995	0.72806484	1.7333279	0.83026093	1
150034	2014	0.66809696	8.2279682	80	77	42	181	0	195	956	0	0	1	0	0	1	0.60971171	0.13226703	12.119201	20.252115	0	0.069853172	0.71785176	1.5579765	0.75290537	1
150045	2009	0.319778	2.1025641	75	77	42	180	0	51	355	0	0	1	0	1	0	0.45824742	0.041752577	13.866503	20.552885	0	0.080975592	1.3972652	4.5653691	0.77494693	0
150045	2014	0.32318398	-4.6981759	76	73	42	180	0	46	442	0	0	1	0	1	0	0.53182042	0.17858905	13.837103	19.374392	0	0.046511896	0.88173008	1.3879228	0.70228052	0
150048	2009	0.57991344	7.5510101	72	71	42	183	0	203	1610	0	0	1	0	1	0	0.61797261	0.16813071	12.423214	19.887472	0	0.06495323	1.762144	2.9313071	0.61014158	1
150051	2009	0.79442525	9.4119186	73	70	42	183	0	297	2326	0	0	1	0	0	1	0.44766146	0.15559481	12.951982	19.332552	0	0.069320887	0.85333735	2.0751126	0.6459114	1
150064	2014	0.26981699	-12.131973	59	68	42	183	0	75	522	0	0	1	0	1	0	0.49083382	0.18214074	13.277662	20.03837	0	0.099864341	0.45217413	0.89083129	0.36370432	1
150069	2009	0.39075693	12.934564	63	67	42	205	0	82	839	0	0	1	0	1	0	0.55993968	0.14425735	12.968426	20.050377	0	0.055731088	1.4076297	3.4089568	0.81426066	1
150082	2009	2.5401006	8.5827017	72	68	42	179	0	544	3195	0	0	1	0	0	1	0.55851215	0.092254244	12.918872	20.080429	0	0.050442658	0.90168649	2.1684761	0.47698593	0
150082	2014	1.735025	17.205885	78	77	42	179	0	484	3261	0	0	1	0	0	1	0.57366991	0.11777302	13.38614	20.189154	0	0.074776016	1.3266197	2.1334066	0.64515322	0
150084	2009	2.0268116	7.1597486	80	76	42	183	1	815	4470	0	0	1	0	0	1	0.39424431	0.12030627	11.925248	19.424824	0	0.08294265	1.0449259	1.5583748	0.64016473	0
150084	2014	1.175604	16.891636	77	72	42	183	1	919	4171	0	0	1	0	0	1	0.40150467	0.1581865	12.858285	18.790951	0	0.054233104	0.94882894	1.6455045	0.69934916	0
150088	2009	0.31985408	4.6238856	77	70	42	183	0	185	1345	0	0	1	0	0	1	0.47202107	0.15852535	12.502163	20.772575	0	0.082426816	0.48088947	2.5672727	0.61550015	1
150100	2009	1.1948371	6.456183	82	77	42	179	0	430	2025	0	0	1	0	0	1	0.5023793	0.10519637	13.021156	20.129522	0	0.076071449	0.83705753	0.48008373	0.52851033	1
150113	2009	0.56767267	7.4577765	78	73	42	183	0	173	1045	0	0	1	0	0	1	0.45363098	0.18079096	13.118671	20.113712	0	0.080145679	0.79821098	4.9868622	0.69647378	0
150113	2014	0.516271	15.285161	77	75	42	183	0	140	1028	0	0	1	0	0	1	0.55630863	0.15762947	13.028527	19.136406	0	0.03563825	1.437971	7.2957501	0.8624751	0
151300	2014	0.222213	2.3167546	88	89	42	187	0	24	112	0	0	1	0	1	0	0.66775244	0.18566775	12.791369	19.284796	0	0.075757265	0.34056538	3.0860529	0.24916953	1
151301	2014	0.231062	28.066746	67	70	42	185	0	16	169	0	0	1	0	1	1	0.50334674	0.23962517	12.982925	19.36578	0	0.07930968	1.4833785	1.2186801	0.62848252	1
151311	2014	0.274371	-3.2845681	69	73	42	183	0	25	196	0	0	1	0	1	1	0.78166354	0.034026466	13.126848	20.019489	0	0.1292059	0.37230498	1.285182	0.35870427	1
151315	2014	0.252491	4.3215418	67	74	42	180	0	25	364	0	0	1	0	1	0	0.50393701	0.12755905	13.499249	19.305019	0	0.073899768	0.89033389	2.7089489	0.40581629	1
151316	2014	0.23497599	27.888288	64	73	42	183	0	25	80	0	0	1	0	1	1	0.52990431	0.23325358	12.728036	19.357317	0	0.089562058	2.2412214		0.89645708	1
151319	2009	0.18523785	3.2335114	69	74	42	179	0	70	302	0	0	1	0	0	1	0.72068965	0.050574712	13.641886	20.595745	0	0.05237123	0.42341486	2.918668	0.42714879	1
151319	2014	0.22492701	-2.0090165	70	74	42	179	0	70	304	0	0	1	0	1	1	0.83905965	0.056057867	12.93039	19.644167	0	0.10601339	0.35416713	1.7907071	0.48429081	1
151329	2014	0.48475698	9.2775984	84	84	42	327	0	25	435	0	0	1	0	1	0	0.47437501	0.1175	13.09248	19.322218	0	0.041793976	1.5097477	1.489043	0.70013571	1
151335	2014	0.180949	16.904289	75	74	42	183	0	25	295	0	0	1	0	1	1	0.53215861	0.17885463	12.823352	19.81356	0	0.055775918	0.15137644	0.75124651	0.22399031	1
160001	2009	0.35435873	-2.2322123	58	61	62	192	0	105	512	0	0	1	0	1	0	0.48637137	0.15956843	13.1593	19.857788	0	0.079268686	1.1959857	2.4814763	0.90173948	1
160005	2009	0.44722226	1.429623	82	81	62	192	0	155	496	0	0	1	0	1	0	0.55529773	0.12180974	13.31177	19.734436	0	0.063251905	1.9329486	3.1211364	0.75223637	1
160008	2009	0.21386182	-2.0593848	55	62	62	194	0	83	412	0	0	1	0	1	0	0.55146819	0.17779928	12.174935	20.21892	0	0.11416963	0.28984928	1.6086285	0.40979558	1
160016	2009	0.52194262	7.1758604	68	68	62	192	0	132	781	0	0	1	0	1	1	0.58397257	0.14129996	12.139273	20.893991	0	0.14177342	1.2396212	2.4171736	0.72422135	1
160029	2014	0.600447	3.8893416	86	80	62	194	0	234	960	0	0	1	0	0	0	0.46247518	0.082859032	12.800433	19.106987	1	0.021709144	1.2366344	3.1832864	0.51140708	1
160033	2009	0.89565325	6.6636219	73	69	62	191	0	386	1867	0	0	1	0	0	1	0.48176232	0.12583011	12.813145	19.138552	0	0.060558099	0.92166412	2.4175954	0.68386364	1
160047	2014	0.49941799	12.869793	76	76	62	278	0	114	484	0	0	1	0	0	1	0.51913291	0.21847314	13.772956	18.870104	1	0.029239012	0.74624509	2.1179681	0.67538571	1
160057	2009	0.71353722	16.074688	68	69	62	191	0	378	1311	0	0	1	0	1	0	0.47964883	0.16440542	12.72534	20.228559	0	0.065889493	1.4400094	2.3539116	0.68708169	1
160057	2014	0.77736104	3.6865163	62	67	62	191	0	378	1209	0	0	1	0	1	0	0.49288663	0.16842589	13.466938	19.621456	1	0.059372857	1.4152465	1.6009951	0.7219668	1
160079	2009	0.74698317	3.0693283	81	75	62	190	0	314	1759	0	0	1	0	0	0	0.52032447	0.083943218	13.32418	19.286501	0	0.037005682	1.2335579	2.2648995	0.59008712	1
160080	2009	0.60542428	1.5214809	62	66	62	191	0	341	735	0	0	1	0	1	1	0.4743107	0.17854452	12.203387	18.926506	0	0.074317776	1.0095648	2.4357965	0.67879784	1
160082	2014	1.159155	25.998863	80	77	62	192	1	509	3644	0	0	1	0	0	1	0.39673552	0.15248168	13.269212	17.840708	1	0.019177862	1.4799109	1.2768565	0.72463721	1
160117	2009	0.74371451	10.963566	75	73	62	193	0	137	690	0	0	1	0	0	1	0.59345049	0.13278754	12.769297	20.194271	0	0.048805464	1.4244183	1.5883192	0.7808035	0
160117	2014	0.58990502	11.935879	77	77	62	193	0	109	813	0	0	1	0	0	1	0.57470286	0.18781833	12.461558	18.744005	1	0.027421976	1.6415442	2.7990434	0.84483224	0
160122	2009	0.4062967	3.2676015	74	74	62	194	0	50	415	0	0	1	0	1	1	0.59026551	0.12079646	13.512881	20.914478	0	0.052057452	0.93798131	2.2536619	0.76456428	1
160122	2014	0.425872	3.0738633	84	82	62	194	0	50	434	0	0	1	0	1	1	0.50407928	0.18240093	13.109889	19.941235	1	0.015401965	0.87188774	1.7269417	0.73548687	1
160146	2009	0.74508303	12.830654	75	69	62	196	0	155	912	0	0	1	0	0	1	0.34671614	0.32231218	12.887297	20.206089	0	0.097022034	0.89862156	3.4601262	0.58677882	1
160146	2014	0.74537998	4.1497731	75	70	62	196	0	146	1054	0	0	1	0	0	1	0.34880108	0.26531971	12.676107	18.912834	1	0.026167613	0.81917781	3.7794507	0.62388462	1
160147	2014	0.48306799	-1.87623	73	77	62	192	0	49	368	0	0	1	0	1	0	0.49195403	0.12260536	12.944207	19.465366	1	0.016437121	0.53489733	1.7131881	0.62647521	1
160153	2009	0.19147614	1.9642051	75	71	62	196	0	258	1395	0	0	1	0	0	1	0.43892685	0.10381603	13.437095	21.167009	0	0.072248243	0.26135749	3.309123	0.32696	1
161332	2014	0.16813201	-1.9254647	59	66	62	278	0	73	176	0	0	1	0	1	0	0.51528382	0.091703057	12.960602	19.426167	1	0.022808567	0.68357354	4.8810511	0.30229008	1
161345	2014	0.145584	1.5310199	76	84	62	371	0	25	88	0	0	1	0	1	1	0.74061435	0.034129694	12.518517	19.578619	1	0.016118703	1.427193	3.3163846	0.65939844	1
161359	2014	0.18396899	6.9084125	79	82	62	278	0	25	248	0	0	1	0	1	0	0.69701087	0.11413044	14.188933	19.293146	1	0.020750443	1.1715854	2.1388154	0.76029062	1
161362	2014	0.32680801	4.5923653	74	76	62	196	0	25	178	0	0	1	0	1	0	0.60912454	0.14673243	12.972638	19.317945	1	0.052009515	1.6345156	1.9568127	0.77924269	1
161367	2014	0.38855702	8.5793304	79	80	62	192	0	40	549	0	0	1	0	1	0	0.40293041	0.10683761	12.676519	19.803259	1	0.014106917	1.2421649	1.6752143	0.59018284	1
170006	2009	0.32287163	5.2071505	66	70	67	267	0	122	657	0	0	1	0	1	1	0.47701269	0.16933638	12.488142	20.393171	0	0.092196502	1.1084452	6.1395521	0.86116391	1
170012	2009	0.45403993	12.080383	69	65	67	201	0	199	1015	0	0	1	0	1	0	0.44021678	0.1765835	13.139854	20.211046	0	0.056824047	2.0133936	5.4384398	0.73104054	1
170012	2014	0.63402599	10.901544	73	72	67	201	0	204	1510	0	0	1	0	1	0	0.476266	0.13741928	12.912311	19.008543	0	0.023559645	2.003778	6.7536969	0.81884688	1
170013	2009	0.66591364	4.2922363	70	69	67	201	0	165	1097	0	0	1	0	1	0	0.53223336	0.079265185	12.306164	20.110168	0	0.038385898	0.9031139	2.3273373	0.61459184	0
170013	2014	0.65614599	4.9995108	75	76	67	201	0	167	1202	0	0	1	0	1	0	0.47700062	0.094517961	13.143499	19.129955	0	0.037566215	1.1702305	2.6002951	0.69389671	0
170016	2009	0.52097189	3.2710857	72	66	67	200	0	291	1416	0	0	1	0	0	1	0.49084908	0.10031003	12.52072	20.246748	0	0.050813038	2.1452239	2.370677	0.96027255	1
170017	2009	0.28651145	8.4732227	70	71	67	201	0	52	350	0	0	1	0	0	0	0.57690531	0.21154734	12.854436	20.555326	0	0.08388368	1.3390728	1.7663922	0.63831496	1
170017	2014	0.16087601	3.4206595	82	81	67	201	0	52	379	0	0	1	0	0	0	0.63878876	0.24369141	13.921464	19.642191	0	0.065138206	1.4171665	2.1476243	0.78169984	1
170020	2009	0.42536157	0.78585178	59	59	67	201	0	209	1134	0	0	1	0	1	0	0.56895775	0.16651595	13.192467	20.720175	0	0.063317977	0.99144489	2.0547338	0.77111953	0
170020	2014	0.51776499	13.861723	58	64	67	201	0	230	846	0	0	1	0	1	0	0.56983912	0.18508495	15.30933	20.539978	0	0.027765499	2.0208337	2.7767458	0.88759416	0
170027	2009	0.13528477	1.9494643	79	76	67	201	0	85	323	0	0	1	0	1	0	0.56405795	0.20579711	13.315958	20.412561	0	0.058852375	0.46815029	2.6480365	0.54861087	1
170027	2014	0.19581901	9.8235722	76	74	67	201	0	80	397	0	0	1	0	1	0	0.54939455	0.15869981	13.343704	19.373123	0	0.040630817	0.71004778	2.0812285	0.44942689	1
170049	2014	1.040115	14.77349	74	74	67	268	0	235	1414	0	0	1	0	0	0	0.46466687	0.19257763	13.528325	19.026608	0	0.031930696	2.779037	1.6050398	0.73027021	1
170086	2009	1.2836133	-5.6750798	77	74	67	200	0	357	3321	0	0	1	0	0	0	0.4381704	0.17851387	12.988432	19.454672	0	0.058433816	0.55918735	2.8170719	0.42212942	0
170086	2014	1.0938621	2.9367964	78	75	67	200	0	394	3678	0	0	1	0	0	0	0.45231137	0.16014372	12.755075	18.830215	0	0.032609858	0.66420084	2.1619205	0.47168654	0
170103	2009	0.41285565	6.187489	80	76	67	201	0	106	533	0	0	1	0	0	0	0.61942446	0.085371703	13.27522	19.986362	0	0.063335456	1.1214676	3.1532269	0.67067611	1
170103	2014	0.41291001	4.4090929	74	74	67	201	0	103	619	0	0	1	0	0	0	0.64026403	0.19838651	12.402292	18.790257	0	0.060124971	1.1352797	2.0668576	0.75269461	1
170104	2009	0.72699541	6.7308121	71	68	67	268	0	369	2071	0	0	1	0	0	1	0.3743006	0.11344781	13.712196	21.590515	0	0.037044618	0.93770283	5.1255231	0.51715451	0
170104	2014	1.1100971	6.2958145	84	83	67	268	0	400	2511	0	0	1	0	0	1	0.37719461	0.15206689	13.860509	19.352243	0	0.043989588	1.1105993	5.7610917	0.63722974	0
170105	2009	0.20099282	0.84186345	66	65	67	201	0	41	302	0	0	1	0	1	0	0.54757154	0.087824352	12.104163	20.459728	0	0.05241707	0.92139947	5.3780918	0.80816281	1
170122	2009	0.11363932	5.8944397	70	65	67	201	0	759	3909	0	0	1	0	0	1	0.42272392	0.16496342	12.8497	19.942076	0	0.10411894	0.78768873	4.1361461	0.65809774	1
170133	2009	0.25627983	-17.130413	70	64	67	268	0	57	262	0	0	1	0	0	1	0.40842786	0.23392761	13.304199	20.101856	0	0.12434704	-0.064746253	2.1904452	-0.062677994	1
170142	2014	0.42995098	12.05547	75	73	67	200	0	100	449	0	0	1	0	0	1	0.47193563	0.07304994	12.489655	19.395023	0	0.061195426	1.3490334	2.7208991	0.75450718	1
170145	2014	0.196624	-1.2707365	62	65	67	340	0	88	292	0	0	1	0	1	0	0.70131701	0.11335842	12.230289	18.939039	0	0.061475344	1.0647323	2.9629099	0.77717066	1
170185	2014	0.812989	5.5456491	79	77	67	268	0	110	422	0	0	1	0	0	1	0.56157637	0.027629042	11.96981	19.163332	0	0.030525221	0.33442745	3.2225933	0.34540766	1
171333	2014	0.17054401	1.9696195	86	86	67	201	0	23	179	0	0	1	0	1	0	0.68400002	0.032000002	12.334076	19.311424	0	0.051488623	0.49616098	2.0208623	0.6415754	1
171337	2014	0.17570899	-4.7360988	84	78	67	200	0	18	89	0	0	1	0	0	0	0.86153847	0.051282052	13.197334	19.447371	0	0.052457973	0.61538744	2.9781802	0.87106729	1
171341	2014	0.189868	-6.7424002	74	77	67	200	0	25	204	0	0	1	0	1	0	0.83376962	0.10732985	13.039807	19.402496	0	0.072957054	0.63634235	2.9329679	0.61168367	1
171350	2014	0.124535	2.7075007	78	85	67	201	0	47	148	0	0	1	0	1	0	0.83292383	0.027027028	12.830959	19.06987	0	0.031927466	-0.010508255	2.2200685	0	1
171378	2014	0.13047099	-2.2047708	71	70	67	201	0	25	118	0	0	1	0	0	0	0.81987578	0.024844721	12.302	19.363556	0	0.035720922	0.34938866	3.0812008	0.49619573	1
180005	2014	0.355131	0.94100308	67	67	51	204	0	139	487	0	1	0	0	1	0	0.4785462	0.19030793	11.769722	19.341259	0	0.093486369	0.34503496	1.6393216	0.4237268	1
180009	2009	1.4388281	6.0720053	82	76	51	444	0	616	3665	0	1	0	0	0	0	0.53126413	0.22680371	12.730688	20.70437	0	0.1040246	0.90883571	2.3437397	0.51767451	0
180009	2014	0.561822	-2.4540913	73	74	51	444	0	465	2986	0	1	0	0	0	0	0.42647263	0.21448764	11.932007	19.663307	0	0.064132191	0.9758212	2.7713511	0.48625648	0
180017	2009	0.33977228	0.71782494	70	71	51	205	0	196	951	0	1	0	0	1	0	0.58535224	0.26399332	13.249933	21.02272	0	0.10504898	0.82758445	6.6264172	0.63025826	0
180017	2014	0.130998	-0.10318232	67	65	51	205	0	196	997	0	1	0	0	1	0	0.4785023	0.19038554	13.020729	19.646282	0	0.074112803	0.66896689	2.4664705	0.49441418	0
180018	2009	0.38734591	0.29723701	67	63	51	204	0	133	1039	0	1	0	0	1	0	0.37086776	0.53264463	12.337479	20.317526	0	0.17252883	0.46449864	1.4088354	0.50520039	1
180018	2014	0.34380499	1.9509869	63	63	51	204	0	133	1121	0	1	0	0	1	0	0.4908911	0.53702968	13.21543	19.158009	0	0.028133264	0.45839566	1.6365769	0.5541423	1
180021	2009	0.25031435	-5.2342525	65	63	51	377	0	150	348	0	1	0	0	1	0	0.48461774	0.22844958	12.12696	21.30459	0	0.13000286	0.61658257	1.5327594	0.73151147	1
180021	2014	0.43466902	-14.41449	72	74	51	377	0	150	378	0	1	0	0	1	0	0.47852391	0.19026013	12.079111	20.169155	0	0.054979533	0.27110845	1.727716	0.50537372	1
180035	2009	1.9962211	13.252902	80	74	51	203	0	506	2899	0	1	0	0	0	1	0.46726218	0.13927576	12.287402	19.585827	0	0.053540595	0.70173591	1.674841	0.44871426	1
180036	2009	0.48786733	-3.5622947	79	78	51	444	0	151	1070	0	1	0	0	0	1	0.33048356	0.16657761	11.986838	20.970383	0	0.066470556	0.27304196	1.0792712	0.40347037	0
180036	2014	0.53231597	8.5165176	78	76	51	444	0	151	1214	0	1	0	0	0	1	0.55366647	0.19855115	12.45611	20.34062	0	0.029601045	0.5276618	4.663445	0.5177207	0
180043	2009	1.0383817	3.6691241	52	58	51	204	0	63	455	0	1	0	0	1	1	0.49346793	0.15973872	12.378466	21.240578	0	0.14500354	0.28912264	3.7029307	0.41448823	1
180044	2009	0.55819082	15.248354	77	75	51	204	0	241	1635	0	1	0	0	1	0	0.488709	0.22049426	13.307397	20.979149	0	0.098596349	0.87788206	2.9719961	0.6354692	1
180044	2014	0.57701504	2.3987222	80	79	51	204	0	243	2344	0	1	0	0	1	0	0.55513185	0.28026691	12.530621	19.238859	0	0.043999996	0.74362069	5.4199452	0.53822726	1
180048	2014	0.98421299	10.030436	63	64	51	204	0	159	983	0	1	0	0	1	1	0.54485351	0.24207363	12.71139	18.979368	0	0.065964364	1.5732633	2.3361275	0.95137417	1
180049	2014	0.36040702	4.7187114	68	70	51	204	0	69	564	0	1	0	0	1	1	0.45065585	0.47282949	13.451851	19.415316	0	0.021694696	0.40998286	3.5057616	0.34608358	1
180051	2009	0.37945649	3.052762	52	55	51	380	0	139	841	0	1	0	0	0	1	0.45372918	0.18088342	13.606425	20.93981	0	0.1036246	0.71456248	2.2821035	0.44810912	1
180056	2009	0.55673534	-0.88274264	60	59	51	179	0	216	915	0	1	0	0	0	0	0.48533988	0.30614251	12.60764	21.347702	0	0.017497327	0.43523651	1.4491104	0.33277994	0
180056	2014	0.45311499	14.652979	63	71	51	179	0	152	1106	0	1	0	0	0	0	0.52098936	0.21488541	14.053785	20.333111	0	0.057867955	0.24703479	0.69263881	0.3275972	0
180079	2014	0.22875501	0.72776991	80	82	51	204	0	49	357	0	1	0	0	1	0	0.54846156	0.22384615	13.044994	19.793968	0	0.05895225	0.60433298	3.9433501	0.4933911	1
180093	2009	0.70178133	12.850864	70	70	51	208	0	197	1281	0	1	0	0	1	0	0.4469251	0.14369799	15.482257	20.636448	0	0.083705604	0.70778525	6.6417012	0.90455812	0
180093	2014	1.9851429	6.4351654	68	69	51	208	0	186	1262	0	1	0	0	1	1	0.51999021	0.2094388	13.148374	19.598944	0	0.009288054	0.48402441	2.1255987	0.789244	0
180095	2009	0.18496282	2.1457477	61	57	51	208	0	48	182	0	1	0	0	1	0	0.56673509	0.093942508	12.871331	20.7122	0	0.1020839	0.6438567	2.5920429	0.75507396	0
180095	2014	0.121433	-6.9273343	69	66	51	208	0	48	169	0	1	0	0	1	0	0.53197676	0.17877907	12.470891	19.793352	0	0.064488478	0.34159169	0.49506155	0.40998164	0
180102	2009	0.47014382	8.9497795	70	66	51	208	0	248	979	0	1	0	0	1	1	0.44009891	0.18153508	12.363243	20.954193	0	0.065827087	0.66774923	3.7725129	0.63556767	1
180115	2009	0.26413122	2.4274778	74	73	51	204	0	105	478	0	1	0	0	1	0	0.60972404	0.22996058	13.953213	20.36866	0	0.032868471	1.0130808	2.852859	0.70024395	1
180143	2009	0.24318364	10.905571	76	72	51	204	0	144	648	0	1	0	0	0	1	0.37123707	0.22271872	12.648886	20.074026	0	0.071119338	2.6827862	3.114502	0.59016812	1
181302	2014	0.214983	-13.463818	80	85	51	204	0	25	201	0	1	0	0	1	1	0.53158706	0.17873652	13.138833	19.566742	0	0.059193417	0.041238945	1.3906062	0.098831736	1
190002	2009	0.66567767	0.041509926	72	68	72	213	0	301	1696	0	1	0	0	0	0	0.43959221	0.17005278	13.722635	20.06992	0	0.10316811	1.068296	3.1107047	0.56510228	1
190036	2014	1.9796519	13.69879	74	71	72	218	1	789	7746	0	1	0	0	0	1	0.47537968	0.15620895	12.564045	19.741734	0	0.022744134	0.42090106	1.9453684	1.230384	1
190041	2014	1.615813	8.0482473	78	75	72	219	0	196	816	0	1	0	0	0	1	0.58438486	0.2318612	12.799838	19.054966	0	0.048119571	0.4192481	1.0509398	0.54475844	1
190046	2014	2.0244601	3.1729949	74	74	72	218	0	280	1596	0	1	0	0	0	1	0.43345308	0.33707175	12.717805	18.803366	0	0.016535839	0.36242273	1.7780477	0.35671929	1
190053	2009	0.13137482	3.7990875	65	68	72	214	0	60	364	0	1	0	0	1	0	0.46776983	0.19733268	14.630256	20.854088	0	0.11406873	0.75819308	1.9985138	0.58479363	0
190053	2014	0.27040398	-2.4355524	71	76	72	213	0	49	375	0	1	0	0	1	0	0.53181386	0.17853752	13.232677	19.718435	0	0.052134044	0.67769647	2.4095111	0.67356884	0
190060	2009	0.69043523	5.144762	68	64	72	214	0	337	1315	0	1	0	0	0	0	0.3644197	0.38282022	12.936031	20.121891	0	0.13035838	0.42806229	3.4987235	0.33223864	1
190060	2014	0.75914097	7.517221	75	74	72	214	0	308	2212	0	1	0	0	0	0	0.31544834	0.052178193	12.772964	18.91474	0	0.10977059	0.42364597	2.1944354	0.3856042	1
190064	2014	0.84919399	5.133637	77	76	72	210	1	1093	6071	0	1	0	0	0	1	0.43135959	0.18428412	12.567286	19.330597	0	0.092229255	0.98092401	1.679579	0.54684162	1
190065	2009	1.0012759	3.6849375	77	71	72	210	1	509	2415	0	1	0	0	0	0	0.38426206	0.26367858	12.445662	20.075737	0	0.14011735	0.1594788	2.7250924	0.16295011	0
190065	2014	0.85238498	-2.2106376	77	73	72	210	1	463	2790	0	1	0	0	0	0	0.55852652	0.14693457	13.795526	18.801249	0	0.078121327	0.000436539	2.8824043	0.37311199	0
190111	2014	1.388992	10.718799	78	72	72	219	0	720	4373	0	1	0	0	0	1	0.37728414	0.11016566	11.388637	18.425936	0	0.04870075	1.1656696	3.3436906	0.66983551	1
190125	2009	0.43181729	-3.2291241	67	61	72	217	0	292	1992	0	1	0	0	0	1	0.44230673	0.19023459	13.046023	21.582565	0	0.096295148	0.48141745	1.9762164	0.34644768	1
190135	2009	0.28612339	-12.143414	78	72	72	218	0	40	320	0	1	0	0	0	1	0.69701791	0.094632208	12.625168	20.854122	0	0.062622041	-0.94161528	0.10007233	-0.70330465	1
191302	2014	0.32589498	8.1609583	88	86	72	213	0	25	134	0	1	0	0	0	1	0.53089887	0.17977528	12.683223	19.359146	0	0.08058729	0.22485444	1.5356241	0.33507043	1
200001	2009	0.36365259	5.7422919	84	79	11	221	0	84	683	1	0	0	0	0	0	0.46322069	0.064160489	11.805841	19.264894	0	0.075663388	0.29204383	3.0966036	0.37590066	0
200001	2014	0.38088	9.8413544	86	81	11	221	0	84	800	1	0	0	0	0	1	0.49067765	0.18214414	11.984958	18.466963	0	0.13517685	0.31814325	1.95323	0.39524746	0
200008	2009	0.62763387	-2.7561405	79	74	11	222	0	168	1272	1	0	0	0	0	1	0.44045603	0.18512248	12.594482	20.527767	0	0.11462093	0.64223361	1.3755456	0.49807736	1
200009	2014	1.055706	2.77245	77	73	11	222	1	637	5467	1	0	0	0	0	1	0.45395392	0.14074458	12.058089	18.242252	0	0.029835105	0.82063252	2.6509757	0.57282865	1
200018	2009	0.77202213	0.7611686	57	60	11	221	0	132	945	1	0	0	0	1	1	0.55299956	0.24718088	12.332306	19.801838	0	0.122595	0.48414931	1.3129457	0.51693857	1
200019	2014	0.59400499	-1.4555379	67	67	11	222	0	254	1642	1	0	0	0	0	0	0.46458781	0.19252619	12.229198	18.530512	0	0.068860814	0.74378681	0.84839535	0.53680646	1
200020	2009	0.44208941	1.7742299	91	84	11	222	0	79	861	1	0	0	0	0	0	0.40765765	0.057944309	12.664322	20.396385	0	0.031377424	0.25767487	0.81056553	0.28898925	1
200020	2014	0.57517797	2.8359313	84	84	11	222	0	79	1094	1	0	0	0	0	0	0.49049881	0.18230404	12.359369	19.23192	0	0.028727362	1.3586917	1.9237578	0.66048902	1
200021	2014	0.46410799	4.4343123	81	78	11	222	0	92	883	1	0	0	0	0	0	0.50420541	0.15537849	14.328876	19.378901	0	0.04188557	1.0747232	1.814347	0.66520697	1
200024	2014	0.47635299	1.2656021	80	74	11	222	0	190	1803	1	0	0	0	0	0	0.40021521	0.16621013	12.292542	19.579851	0	0.03438561	0.31444362	1.1335034	0.28796563	1
200033	2014	0.225741	3.3388727	71	65	11	221	0	361	3516	1	0	0	0	0	1	0.51089811	0.14778173	13.844763	19.439363	0	0.03322855	0.74980563	2.0674655	0.48784781	1
200034	2009	0.61276472	7.9891667	76	69	11	222	0	171	1575	1	0	0	0	0	1	0.40339363	0.39699057	12.936832	19.918755	0	0.12983851	0.73848045	3.4070606	0.57017756	0
200034	2014	0.47384003	-0.88678056	78	73	11	222	0	171	1264	1	0	0	0	0	1	0.40013337	0.24258086	13.173481	19.407261	0	0.04774604	0.75013727	3.000278	0.59015775	0
200037	2014	0.39356798	-11.126012	62	65	11	222	0	48	712	1	0	0	0	1	0	0.56473958	0.17677975	12.982246	19.377159	0	0.086085416	1.146502	1.8913769	0.44763163	1
200039	2014	0.53748399	-0.91494769	75	76	11	222	0	192	3506	1	0	0	0	1	0	0.42989841	0.20899855	12.298923	18.703569	0	0.066664815	0.72280467	1.7434237	0.3771553	1
200040	2009	0.40305743	-4.9007869	61	60	11	222	0	157	501	1	0	0	0	0	0	0.60504568	0.15354502	13.151864	20.341576	0	0.13437083	0.84804285	1.0475291	0.54686129	1
200050	2009	0.10839673	3.5239537	83	78	11	221	0	49	609	1	0	0	0	1	0	0.59386462	0.19539846	13.479709	20.940298	0	0.11352088	0.65669632	1.8811462	0.56038588	0
200050	2014	0.35242099	-6.2903218	78	74	11	221	0	48	543	1	0	0	0	1	0	0.5318979	0.17862839	13.562685	19.586357	0	0.064725868	0.67571229	1.1265686	0.61248195	0
200052	2014	0.27911898	1.2643708	79	77	11	221	0	81	406	1	0	0	0	1	0	0.5925926	0.22474748	12.906503	19.039513	0	0.026045511	0.69254935	1.9118501	0.58795464	1
200063	2014	0.50082099	2.0121069	69	68	11	222	0	165	879	1	0	0	0	1	1	0.58363283	0.28421342	13.164195	19.600998	0	0.06738209	0.52265549	2.5393245	0.45654616	1
201300	2014	0.26976502	3.0862477	86	86	11	221	0	23	259	1	0	0	0	1	1	1	0.046511628	13.900913	19.483938	0	0.030861268	0.95003569	1.0742251	0.6587497	1
201303	2014	0.247739	-4.9265742	66	69	11	221	0	25	192	1	0	0	0	0	1	0.53193516	0.17826502	12.093445	19.076813	0	0.07971292	0.12813975	1.0875911	0.22339626	1
201304	2014	0.34164801	-0.037720136	87	87	11	221	0	25	364	1	0	0	0	1	0	0.43820226	0.077630237	12.818528	19.661474	0	0.050145682	0.46573651	0.49982247	0.42222494	1
201307	2014	0.12731799	-1.2453296	88	84	11	221	0	25	198	1	0	0	0	0	0	0.43925235	0.058744993	12.581494	19.365616	0	0.039530255	0.64517778	0.96642697	0.59171909	1
201308	2014	0.26134399	-0.86268902	71	72	11	221	0	25	348	1	0	0	0	1	0	0.63266999	0.14759536	12.917399	19.984177	0	0.022864128	0.085798994	0.78621691	0.15203266	1
201311	2014	0.17662601	-4.7655134	73	69	11	221	0	53	271	1	0	0	0	1	0	0.5	0.18107477	13.239811	19.198271	0	0.049439006	0.30506119	0.88232785	0.37279987	1
201312	2014	0.50082099	6.1113286	67	69	11	221	0	25	624	1	0	0	0	1	1	0.50695407	0.14394993	13.093723	19.544897	0	0.050842203	1.4731451	0.87125039	0.77030557	1
201314	2014	0.35329002	0.91442531	75	77	11	221	0	25	525	1	0	0	0	1	0	0.58150065	0.24644244	12.367772	20.390333	0	0.067845643	0.94516963	3.6843028	0.59622246	1
210001	2014	1.152629	5.9353747	66	67	32	113	0	257	1739	0	1	0	0	0	0	0.49764237	0.22512393	12.520989	19.916393	1	0.024376571	0.91454273	2.3518131	0.45636004	1
210002	2009	1.8001829	0.17620343	72	66	32	223	1	702	6567	0	1	0	0	0	1	0.28947443	0.52385253	12.784002	20.651649	0	0.038622063	0.073294185	0.99854386	-0.048307862	1
210004	2014	1.0642641	9.5625057	65	59	32	226	1	425	3435	0	1	0	0	0	1	0.30909884	0.33349085	11.757308	19.389751	1	0.051891826	0.9592669	5.3310847	0.43835184	1
210005	2009	1.1173741	0.6337288	71	65	32	113	0	295	2129	0	1	0	0	0	0	0.46507666	0.14557345	12.209009	20.059542	0	0.073352791	0.50401807	1.8596755	0.38240555	0
210005	2014	0.989972	2.1674721	68	67	32	113	0	295	2344	0	1	0	0	0	0	0.46464363	0.19254589	12.17631	19.259993	1	0.038486	0.66950178	1.0314837	0.46385255	0
210009	2009	2.0849757	5.8687129	82	75	32	223	1	918	8743	0	1	0	0	0	1	0.23642518	0.30108938	12.690197	20.2997	0	0.13219814	0.049106214	1.5597306	-0.24536061	1
210009	2014	2.6142461	3.7303433	83	80	32	223	1	998	9731	0	1	0	0	0	1	0.26216212	0.29116446	12.452724	19.344706	1	0.024357047	0.24608694	1.3301796	-0.10110726	1
210011	2009	1.035499	3.3096709	66	62	32	223	0	342	2378	0	1	0	0	0	1	0.41347939	0.15145749	11.628871	21.629902	0	0.039500475	0.83559817	1.2233987	0.59062064	1
210013	2009	0.75249964	-0.17664686	49	50	32	223	0	126	790	0	1	0	0	0	1	0.3078399	0.23917215	12.337413	20.538822	0	0.17243469	-0.58765423			1
210015	2009	1.0750179	5.3062363	62	59	32	223	1	361	2723	0	1	0	0	0	1	0.42428908	0.23125134	12.346276	20.878551	0	0.053412456	0.55003506	0.83101308	0.70823407	0
210015	2014	0.80661297	3.9055858	67	68	32	223	1	401	2945	0	1	0	0	0	1	0.43692619	0.32133675	12.757404	19.628132	1	0.032130893	0.54318714	1.1442086	0.76397872	0
210018	2014	0.85204601	4.3152866	65	61	32	226	0	149	799	0	1	0	0	0	1	0.49708384	0.073511541	11.897118	20.649324	1	0.039931126	0.7890783	1.6894151	0.73777241	1
210019	2009	0.74838644	1.8445982	63	60	32	225	0	438	2448	0	1	0	0	0	0	0.51155955	0.14206216	12.370798	20.053328	0	0.01636673	0.785833	1.9657953	0.54031342	1
210019	2014	1.0689881	6.6193142	65	60	32	225	0	298	2326	0	1	0	0	0	0	0.51780808	0.17132387	11.732479	17.697247	1	0.041273303	1.1744391	1.9277933	0.67831916	1
210022	2009	2.0495787	4.1308026	72	58	32	113	0	234	1468	0	1	0	0	0	1	0.53230661	0.048528407	11.597341	21.069658	0	0.0168077	0.56869721	1.1004554	0.45074037	1
210023	2009	1.1081954	1.2886049	82	76	32	113	0	352	2576	0	1	0	0	0	0	0.37369704	0.082750909	13.002001	20.727886	0	0.017915592	0.95369905	1.4659457	0.39254284	0
210023	2014	1.2934239	2.0823622	78	74	32	113	0	455	3413	0	1	0	0	0	0	0.40663004	0.10695207	12.801253	19.772369	1	0.031252161	0.89792973	1.784408	0.44393358	0
210024	2014	0.94779301	3.5829914	74	69	32	223	0	231	2018	0	1	0	0	0	1	0.51416749	0.20092109	12.577895	20.061811	1	0.030121824	0.46397173	1.1813909	0.70500386	1
210027	2014	0.91620302	7.6659398	63	67	32	113	0	321	1701	0	1	0	0	0	0	0.5633471	0.23217443	13.404926	19.340961	1	0.042566746	0.49765542	4.5540137	0.27485409	1
210029	2009	0.40116388	0.63140142	69	66	32	223	1	499	3141	0	1	0	0	0	1	0.32951683	0.34124112	13.330035	21.534332	0	0.20802449	0.14899786	1.145854	0.21099377	1
210029	2014	0.89774001	2.6314676	71	71	32	223	1	428	3032	0	1	0	0	0	1	0.39674261	0.34891501	10.944459	20.098265	1	0.05672216	0.097740144	1.3467382	0.14707153	1
210032	2009	0.74258077	-1.1607829	66	67	32	112	0	115	884	0	1	0	0	0	0	0.41462269	0.20326252	12.423592	20.442955	0	0.11676594	0.73128724	4.4384279	0.45130464	1
210033	2014	0.57039803	4.7794852	70	70	32	223	0	151	1488	0	1	0	0	0	1	0.49112955	0.21084069	13.064331	19.280478	1	0.033954542	0.74321955	1.3009802	0.42533988	1
210034	2009	0.66748977	3.0521252	65	62	32	223	0	206	1257	0	1	0	0	0	1	0.400076	0.26580548	11.692237	21.109341	0	0.042337377	0.1331085	0.77720785	0.37237597	0
210034	2014	0.79953003	7.7724919	68	68	32	223	0	150	1026	0	1	0	0	0	1	0.39612699	0.31181663	12.533856	20.070429	1	0.034132592	0.13669786	0.77962273	0.3446261	0
210035	2009	0.4125089	0.19775	63	57	32	113	0	129	661	0	1	0	0	0	0	0.43049845	0.17446043	12.821785	20.488909	0	0.030954223	0.16961427	1.3407557	0.14082015	1
210035	2014	0.89873904	8.8475599	61	62	32	113	0	121	785	0	1	0	0	0	1	0.46517152	0.1505277	12.219945	19.757557	1	0.053541135	0.42920101	1.1299534	0.31499612	1
210038	2009	0.49132511	0.6363678	58	58	32	223	0	202	1159	0	1	0	0	0	1	0.39804628	0.52785355	12.617825	20.774569	0	0.21278293	0.33926222	0.72497392	0.26838198	1
210039	2014	0.826222	5.4434729	66	62	32	113	0	130	985	0	1	0	0	0	0	0.44824749	0.20223795	10.757304	19.7334	1	0.031158987	0.27193367	2.0997491	0.26990449	1
210040	2014	1.8596121	9.363142	59	62	32	223	0	253	1402	0	1	0	0	0	1	0.46460176	0.19254924	12.419737	19.898794	1	0.090002537	0.95770001	3.0472839	0.61525452	1
210043	2014	0.73340398	6.1818495	68	68	32	223	0	323	2284	0	1	0	0	0	1	0.48926577	0.17378703	12.37844	20.086845	1	0.051308587	0.47396395	0.82142204	0.33633721	1
210044	2014	1.0827111	7.4693546	81	76	32	223	0	310	3241	0	1	0	0	0	0	0.40019321	0.12184519	12.016431	19.036856	1	0.024724431	0.82608712	1.1607419	0.48185527	1
210045	2014	0.190485	4.7176199	65	71	32	225	0	89	362	0	1	0	0	0	0	0.49068087	0.18219855	12.450677	19.2619	1	0.053515658	0.67511898		1.0605937	1
210048	2009	0.57582521	0.15607877	70	63	32	223	0	203	1357	0	1	0	0	0	1	0.33233386	0.16972317	12.047992	20.572586	0	0.078229763	0.22396941	0.99895942	0.17849839	1
210051	2009	0.63492978	-4.8974681	60	54	32	226	0	186	1107	0	1	0	0	0	0	0.45371073	0.18086092	13.192867	20.958851	0	0.10320202	0.16590422	0.66702706	0.1284593	1
210051	2014	1.5657741	5.410017	67	63	32	226	0	183	1232	0	1	0	0	0	0	0.46050057	0.14697704	12.308136	20.149141	1	0.067021772	0.30370015	1.4767982	0.24324995	1
210055	2009	0.55264819	0.51722825	41	42	32	226	0	134	572	0	1	0	0	0	1	0.37302324	0.224031	13.225377	20.438694	0	0.045520045	-0.42592013	0.21844767	-0.81835866	0
210055	2014	0.64820004	-4.4318814	52	54	32	226	0	160	711	0	1	0	0	0	1	0.47842863	0.19028412	12.614246	19.386024	1	0.11374542	-0.17049184	0.60072672	-0.22369511	0
210056	2009	1.0239954	2.6296592	76	70	32	223	0	315	2064	0	1	0	0	0	1	0.573955	0.13116753	11.465393	20.03705	0	0.034179598	0.28251842	1.8663462	0.56690633	0
210056	2014	0.87558299	4.9328451	71	69	32	223	0	287	1757	0	1	0	0	0	1	0.61044401	0.12950277	11.935385	19.705526	1	0.030583067	0.5310989	2.4411328	0.71613616	0
210057	2009	1.2705259	4.205338	58	53	32	113	0	327	1716	0	1	0	0	0	1	0.2974844	0.20314904	12.046638	21.438066	0	0.017884105	0.28815851	1.4534305	0.27377483	1
210061	2014	0.448167	2.0865846	70	65	32	225	0	51	584	0	1	0	0	0	0	0.49058613	0.18223801	13.160129	20.222471	1	0.033122648	0.49791795	2.162992	0.52632844	1
220002	2009	1.8103213	6.6231341	77	71	14	227	1	207	2238	1	0	0	0	0	0	0.51644814	0.1083407	12.096855	20.982336	0	0.043053243	0.69342744	1.6520102	0.5090459	0
220002	2014	1.971704	6.5148211	81	76	14	227	1	195	2217	1	0	0	0	0	0	0.49406072	0.1458865	12.111056	20.147718	1	0.029441657	0.93586206	2.4362683	0.60706091	0
220008	2009	2.0891042	0.055019379	75	70	14	364	0	128	1032	1	0	0	0	0	0	0.4337959	0.1598728	13.011353	20.567314	0	0.096002407	1.7063012	6.4500852	0.87726492	0
220008	2014	1.581543	15.093038	71	70	14	364	0	128	993	1	0	0	0	0	0	0.5764963	0.20090787	12.162644	19.285194	1	0.046936963	2.1974847	8.3685608	0.90508205	0
220010	2009	0.16520661	2.6915801	66	57	14	227	0	189	1046	1	0	0	0	0	0	0.4639743	0.35621846	12.216115	20.671564	0	0.2104232	0.52490509	1.9420427	0.64559674	1
220010	2014	0.82028604	2.482404	66	60	14	227	0	189	1093	1	0	0	0	0	0	0.4691833	0.36255479	11.844291	19.717812	1	0.081506699	0.62305009	2.1642168	0.55581325	1
220016	2009	0.44735813	-0.73283708	72	64	14	230	0	90	463	1	0	0	0	0	1	0.49344426	0.15985879	12.507586	19.9755	0	0.080699623	0.34603184	1.8628436	0.44960144	0
220016	2014	0.44213399	4.5514097	68	66	14	230	0	90	434	1	0	0	0	1	1	0.49055198	0.18224764	12.364839	18.978575	1	0.058613118	0.57770169	1.5395516	0.5614388	0
220017	2009	0.70601517	3.5794919	67	64	14	227	0	133	744	1	0	0	0	0	1	0.45361781	0.18089055	12.373601	20.51709	0	0.13458934	-0.21920153	0.48604989	-0.4364959	1
220019	2009	0.49826017	3.124876	70	65	14	231	0	114	631	1	0	0	0	0	0	0.46465492	0.21905561	12.424166	20.467012	0	0.07686343	0.98898101	1.3606637	0.60468835	1
220019	2014	0.84924799	4.0166483	73	70	14	231	0	114	651	1	0	0	0	0	0	0.53455752	0.27416477	13.88843	19.485941	1	0.059869356	0.73014605	2.7961254	0.56682473	1
220024	2009	0.69340712	0.48351091	68	60	14	230	0	179	885	1	0	0	0	0	0	0.564165	0.29760998	13.039824	20.760704	0	0.170416	0.05359323	1.2701154	0.11074181	0
220024	2014	0.58629501	4.462173	78	75	14	230	0	198	895	1	0	0	0	0	0	0.39108735	0.29536542	13.803556	19.195452	1	0.015394077	-0.028301604	1.3822372	-0.007721989	0
220029	2014	0.67112201	0.80480081	76	72	14	227	0	123	694	1	0	0	0	0	0	0.50276005	0.17489831	13.982104	19.767361	1	0.021720834	0.21535979	3.4275148	0.28617293	1
220031	2014	1.409928	2.464304	66	66	14	227	1	460	4654	1	0	0	0	0	0	0.32786265	0.46130538	12.524252	19.634287	1	0.094386891	0.6647535	1.6496868	0.45037329	1
220033	2009	0.1667306	-6.4495826	74	66	14	227	0	321	2134	1	0	0	0	0	0	0.46952283	0.18912263	12.227249	20.591125	0	0.06026214	0.3488504	1.3781585	0.32359633	1
220036	2009	0.83183223	4.792263	75	70	14	227	1	338	2226	1	0	0	0	0	1	0.43954659	0.17002518	12.198845	21.001032	0	0.051886439	0.29580897	1.2421067	0.37593886	1
220046	2009	0.61768669	0.35425481	68	66	14	295	1	269	1916	1	0	0	0	0	1	0.48671985	0.24348326	12.655343	21.176289	0	0.063103385	0.6759972	0.93587768	0.48279065	1
220046	2014	0.75491804	9.6277866	69	68	14	295	1	274	2155	1	0	0	0	0	1	0.52548665	0.25123078	12.634393	19.89389	1	0.026472881	0.96959263	1.1039411	0.61707067	1
220050	2009	0.38861987	0.18303157	78	75	14	230	0	31	215	1	0	0	0	0	1	0.5585705	0.13765718	12.704091	20.265821	0	0.083292291	0.48179895	2.6617789	0.65389681	1
220052	2009	0.68412083	3.2324195	65	61	14	227	0	253	1282	1	0	0	0	0	0	0.46545008	0.26839295	12.465383	21.385437	0	0.13972141	-0.027031088	0.51562756	-0.003741062	0
220052	2014	0.75534898	9.0531063	68	66	14	227	0	245	1343	1	0	0	0	0	0	0.49838668	0.3042644	12.345904	20.094536	1	0.047881063	0.24051459	1.3041958	0.27458468	0
220060	2009	0.68369478	1.925483	71	66	14	227	0	155	920	1	0	0	0	0	0	0.58875793	0.11101758	13.010848	20.758787	0	0.085248873	0.23525396	1.2053889	0.25034022	0
220060	2014	0.87940198	11.516512	72	67	14	227	0	155	917	1	0	0	0	0	0	0.61122769	0.14651102	12.738445	19.053499	1	0.033355225	0.40168986	1.7515265	0.3954432	0
220063	2009	1.72638	2.500211	73	65	14	227	0	187	1360	1	0	0	0	0	0	0.36181277	0.32823181	12.831625	20.905174	0	0.12087902	0.44786674	1.5830775	0.43811536	1
220063	2014	1.9912889	3.702548	73	68	14	227	0	305	2385	1	0	0	0	0	0	0.49930999	0.19279325	12.197088	20.218706	1	0.032451943	0.42468685	1.5776544	0.34920108	1
220067	2009	0.30438718	-2.0280468	61	57	14	227	0	116	807	1	0	0	0	0	0	0.6520291	0.12219867	11.996755	20.651096	0	0.11137953	-0.006731748	0.9601379	0.026165115	1
220070	2009	0.84502941	6.4666591	70	64	14	227	0	311	1588	1	0	0	0	0	0	0.62665617	0.10041978	11.052361	20.603485	0	0.005465266	0.33420202	2.7113547	0.30260986	0
220070	2014	1.238323	5.0322123	67	66	14	227	0	250	1328	1	0	0	0	0	0	0.58537489	0.13552742	12.18678	19.791119	1	0.021170177	0.74507695	3.7905171	0.50737035	0
220074	2009	0.6928103	2.4862769	68	63	14	227	0	746	4117	1	0	0	0	0	0	0.57976145	0.25095928	11.28471	21.19861	0	0.13916226	0.56833309	1.5106336	0.52188605	1
220074	2014	1.723778	8.1187267	67	64	14	227	0	593	4134	1	0	0	0	0	0	0.54736543	0.23192635	11.301267	19.68194	1	0.030693743	0.77940881	1.3990589	0.55953991	1
220077	2009	2.0743699	7.2569475	74	63	14	230	1	659	6612	1	0	0	0	0	1	0.40736136	0.25140229	12.368009	19.887907	0	0.079719305	0.50528413	2.7869313	0.36839783	1
220077	2014	1.323033	8.3503847	74	64	14	230	1	710	6737	1	0	0	0	0	1	0.45428255	0.26306802	11.898824	18.603209	1	0.014633505	0.7238043	3.1446841	0.49841735	1
220082	2009	0.11639813	-0.01960556	70	65	14	227	0	104	950	1	0	0	0	0	0	0.61171705	0.13103771	11.791255	21.002457	0	0.081330538	-0.026718367	1.4504387	-0.000321733	1
220084	2014	0.985614	-1.6346325	79	76	14	227	0	170	1120	1	0	0	0	0	0	0.4547742	0.04992716	12.543474	19.57073	1	0.021456936	0.24060969	1.7750431	0.25286755	1
220086	2009	0.86810863	2.2584963	79	73	14	227	1	621	6331	1	0	0	0	0	0	0.39810735	0.13627146	11.100614	21.713249	0	0.060525417	0.23973154	3.0779767	0.26016444	0
220086	2014	1.5065401	2.7159567	78	74	14	227	1	649	7104	1	0	0	0	0	0	0.41255873	0.16739014	12.85002	20.482878	1	0.013991804	0.60909283	3.1117232	0.52392203	0
220090	2009	0.80830729	4.6759171	80	74	14	227	0	121	1551	1	0	0	0	0	0	0.55372834	0.10896309	11.939222	20.141394	0	0.038729146	0.41764379	2.674073	0.37875262	0
220090	2014	0.766029	2.4682508	80	76	14	227	0	145	1572	1	0	0	0	0	0	0.54390544	0.15816958	12.791242	19.249039	1	0.039983537	0.64625436	3.3297255	0.4463219	0
220095	2009	0.41971895	1.3006697	73	67	14	231	0	128	700	1	0	0	0	0	0	0.51614678	0.21302752	12.921681	20.691702	0	0.1104416	0.61101216	1.4629914	0.49720487	1
220100	2009	3.4027936	-0.38069478	73	67	14	227	0	313	2633	1	0	0	0	0	0	0.48894545	0.11952298	12.288044	21.667982	0	0.076893136	0.27565578	1.0552284	0.27122661	1
220100	2014	1.3453101	4.7141132	80	76	14	227	0	362	3182	1	0	0	0	0	0	0.48168811	0.14910465	11.3634	19.513054	1	0.052131623	0.49992591	1.7446805	0.43931526	1
220105	2009	1.4741753	3.7255671	81	75	14	227	0	200	1738	1	0	0	0	0	0	0.44245663	0.072413258	11.654541	21.371994	0	0.037020899	0.61212826	1.4603088	0.53725713	0
220105	2014	1.231126	6.6937947	82	77	14	227	0	198	1768	1	0	0	0	0	1	0.45669141	0.085665338	12.317841	20.207857	1	0.059643596	1.0028421	1.1269674	0.59448993	0
220108	2009	0.54816538	-1.3831847	72	66	14	227	0	82	501	1	0	0	0	0	0	0.49355349	0.15969238	12.568658	20.4657	0	0.030560406	0.58986127	1.1564646	0.33522192	0
220108	2014	0.42120498	2.3540857	73	68	14	227	0	88	407	1	0	0	0	0	0	0.49058458	0.18208613	12.577677	19.428532	1	0.044474106	0.91187733	2.0502703	0.53747517	0
220110	2014	1.539789	5.0831814	86	78	14	227	1	757	12083	1	0	0	0	0	1	0.36729622	0.16866302	12.454927	19.846996	1	0.0219831	0.20859639	1.2438	-0.31497735	1
220111	2009	0.83183223	6.4834132	64	59	14	227	0	190	1298	1	0	0	0	0	1	0.45365885	0.18085319	12.812095	21.144382	0	0.11295034	0.1424606	0.93758667	0.26110002	1
220116	2009	1.3115623	-1.400794	76	69	14	227	1	262	3606	1	0	0	0	0	0	0.3321467	0.23910464	12.9404	21.574629	0	0.13082999	0.078150906	1.1701355	0.12844767	1
220126	2009	0.59546077	0.95019221	62	60	14	227	0	205	1022	1	0	0	0	0	1	0.56492656	0.068189234	11.911676	20.85043	0	0.06048689	-0.10532445	0.2908195	-0.090020753	1
220171	2014	0.41274202	-0.024188003	78	74	14	227	1	345	5637	1	0	0	0	0	1	0.58781755	0.070873648	11.625688	20.270395	1	0.014818455	0.16998021	2.1291997	0.20810796	1
230003	2009	0.27130216	1.4885142	87	83	44	236	0	52	432	0	0	1	0	0	0	0.46852836	0.13386525	12.946456	19.705839	0	0.033509742	0.63565099	2.9954712	0.46284869	1
230017	2009	1.2224847	7.960886	82	77	44	238	1	370	2873	0	0	1	0	0	1	0.40042168	0.19308455	12.2384	19.47467	0	0.065279357	0.75390947	4.5224228	0.48856169	1
230020	2009	1.8281449	6.9311013	66	63	44	233	1	560	3233	0	0	1	0	0	1	0.48162934	0.27180764	11.724896	21.050625	0	0.11901756	-0.098107383	2.0208988	-0.16490853	1
230021	2009	0.54057491	6.7052202	63	67	44	248	0	250	2573	0	0	1	0	0	1	0.39267015	0.21711589	12.162351	19.979153	0	0.098062351	1.5805575	2.2049465	0.64370364	0
230021	2014	0.83847898	6.8677745	75	77	44	248	0	250	2570	0	0	1	0	0	1	0.46461958	0.1925474	14.763592	19.03694	1	0.06162101	1.7854602	3.9135821	0.74557412	0
230024	2009	0.60311866	-1.4163806	51	53	44	234	1	316	2275	0	0	1	0	0	1	0.48567539	0.35070807	11.877956	22.339567	0	0.21880873	-1.0310814	0.12498633		1
230030	2014	0.421886	-4.8372345	67	75	44	239	0	79	516	0	0	1	0	1	1	0.56302327	0.16139536	12.708014	19.372553	1	0.036776938	0.76027721	1.6551843	0.57300222	1
230035	2009	0.51806962	5.1433883	70	70	44	236	0	141	542	0	0	1	0	1	1	0.57958061	0.17875558	13.258236	20.58424	0	0.11504558	0.26868567	1.3376021	0.26034141	1
230037	2009	0.27384031	0.62096071	52	56	44	238	0	82	311	0	0	1	0	1	0	0.50499737	0.14360863	12.626565	20.025063	0	0.082220785	0.43849277	1.484919	0.44633085	1
230037	2014	0.33429301	-0.42376873	65	65	44	238	0	104	388	0	0	1	0	1	0	0.51637703	0.217246	13.441127	19.106907	1	0.044038564	0.45736492	1.6204855	0.40876925	1
230040	2014	0.38110802	3.9062207	70	75	44	236	0	58	486	0	0	1	0	0	1	0.61417657	0.11629881	12.281853	18.809063	1	0.040947817	1.4516995	1.7029043	0.81923646	1
230041	2009	0.62224877	2.4858189	68	63	44	246	0	338	1671	0	0	1	0	0	1	0.58425361	0.16719116	12.806785	19.810926	0	0.078627422	0.74924123	3.1095674	0.55142426	0
230041	2014	1.201285	6.0480042	58	62	44	246	0	338	1819	0	0	1	0	0	1	0.60792118	0.15498279	13.231771	19.581278	1	0.036552392	1.0012852	1.297326	0.64330596	0
230053	2014	0.89274299	-0.85249972	69	68	44	234	1	673	10380	0	0	1	0	0	1	0.45118633	0.24495593	11.693924	21.296652	1	0.066001132	0.35565251	1.3936075	0.10435873	1
230059	2009	0.17196339	5.5640025	76	73	44	236	0	344	2181	0	0	1	0	0	1	0.41517168	0.12286399	13.748283	20.795273	0	0.088989437	0.89904666	3.1790524	0.6600762	0
230059	2014	0.65603602	8.0216503	78	77	44	236	0	334	2983	0	0	1	0	0	1	0.45167032	0.11713269	12.019867	19.923744	1	0.026470719	1.1433799	5.8350096	0.69939649	0
230070	2009	1.3481083	1.8904669	70	66	44	246	0	533	3971	0	0	1	0	0	0	0.49166411	0.24942642	13.858839	20.759548	0	0.10169835	0.30831507	1.432431	0.27507722	1
230070	2014	2.1263301	5.9338694	74	71	44	246	0	532	3773	0	0	1	0	0	0	0.53662413	0.25158012	12.418157	19.564644	1	0.006569956	0.66454262	1.6192749	0.51645011	1
230072	2009	0.71301109	14.778564	82	80	44	236	0	130	1260	0	0	1	0	0	0	0.45362082	0.18090588	14.249348	20.06328	0	0.088684119	1.6334875	3.0233443	0.71141541	1
230072	2014	0.759826	7.2764101	82	79	44	236	0	130	1350	0	0	1	0	0	0	0.4784748	0.19034441	13.133706	19.08847	1	0.04949579	1.8542193	4.9799867	0.71457481	1
230075	2009	0.47044057	1.3545489	62	66	44	238	0	211	1238	0	0	1	0	0	1	0.52126294	0.17292719	12.132011	21.087248	0	0.11414669	0.80835801	3.878371	0.57658327	1
230080	2009	0.37279972	1.9030259	76	75	44	239	0	78	545	0	0	1	0	1	0	0.33189654	0.21724138	13.868898	20.091433	0	0.033614218	0.76844782	1.6862824	0.57169235	1
230080	2014	0.69047999	2.6414196	63	66	44	239	0	78	515	0	0	1	0	1	1	0.40544373	0.24553445	12.59656	19.666294	1	0.076108895	0.8103146	1.9572045	0.72624254	1
230092	2009	0.77526683	-3.5844247	63	66	44	232	0	416	3050	0	0	1	0	0	0	0.46159345	0.23478039	13.574544	19.95751	0	0.076950058	0.49330583	1.7735126	0.35940608	1
230092	2014	0.87633401	2.1220973	62	65	44	232	0	302	3347	0	0	1	0	0	0	0.52704883	0.24418738	12.378461	19.224876	1	0.047207732	0.56941271	1.0199895	0.45923212	1
230096	2014	0.655393	-12.906003	64	71	44	238	0	49	272	0	0	1	0	1	1	0.50661373	0.42592594	13.84162	18.990683	1	0.035274398	0.1372312	0.95130509	0.25505149	1
230097	2009	0.6785391	5.3795662	85	84	44	249	0	391	2873	0	0	1	0	1	1	0.53604323	0.13297297	11.878986	20.256067	0	0.069910713	0.62930214	2.2693043	0.4294807	0
230097	2014	0.59552199	11.332504	86	78	44	249	0	391	2855	0	0	1	0	1	1	0.57194328	0.15993275	11.856174	19.476141	1	0.025495727	1.0095679	3.9156456	0.59421825	0
230100	2009	0.43300536	1.2732918	69	74	44	246	0	20	216	0	0	1	0	1	1	0.54780567	0.11128527	13.271524	20.287075	0	0.07997863	0.40600058	1.5794895	0.40992299	1
230105	2009	0.52843958	7.6316991	78	75	44	243	0	214	1340	0	0	1	0	1	0	0.56402469	0.093687706	13.170387	19.552834	0	0.04981713	0.57777792	4.4344392	0.60964912	1
230106	2009	0.26997927	-5.4082994	70	74	44	236	0	40	510	0	0	1	0	0	1	0.5098924	0.31308573	12.377515	20.002272	0	0.11380719	0.44404271	1.3587588	0.42857304	1
230117	2009	0.88628876	-2.4716284	73	68	44	238	0	390	2493	0	0	1	0	0	1	0.53359014	0.15573616	12.343292	19.8939	0	0.16844998	0.13458814	2.0785837	0.16455594	1
230118	2014	0.22021601	-0.000884846	71	74	44	246	0	35	354	0	0	1	0	1	0	0.54002392	0.26881722	12.433821	19.348015	1	0.028810291	0.57837111	1.7345365	0.58081979	1
230121	2009	0.25154376	5.7944102	57	55	44	239	0	131	848	0	0	1	0	1	0	0.48154545	0.22598748	13.751814	20.334587	0	0.10855364	1.1130223	1.5061023	0.75443429	0
230121	2014	0.46706501	2.3884308	66	74	44	239	0	149	945	0	0	1	0	1	0	0.48500928	0.25179094	13.692878	19.802311	1	0.049799424	1.7922125	1.3825669	0.8062039	0
230130	2009	1.4756917	3.4292233	72	69	44	245	1	1089	7084	0	0	1	0	0	1	0.4582212	0.079124406	12.199743	21.230738	0	0.060671683	0.81358171	2.9826572	0.81780285	0
230130	2014	3.5419083	10.126129	76	72	44	245	1	1070	7642	0	0	1	0	0	1	0.48794821	0.12333658	10.759931	20.917995	1	0.034094028	1.4561375		1.0639079	0
230133	2009	0.24832515	-4.0177689	69	69	44	243	0	80	488	0	0	1	0	1	0	0.70249307	0.26703602	12.428366	20.124111	0	0.14529693	0.20051186	0.29247195	0.26340398	1
230141	2009	1.0678439	5.5754685	63	60	44	235	1	331	2119	0	0	1	0	0	1	0.4278174	0.11996481	11.393521	20.549126	0	0.10279971	0.246925	1.7138425	0.22100507	1
230141	2014	1.4869139	4.8223186	70	69	44	235	1	336	2190	0	0	1	0	0	1	0.61433929	0.15591058	11.406648	19.658255	1	0.041364279	0.36450347	1.7453024	0.31242412	1
230146	2009	0.58098298	2.5394108	66	65	44	233	0	355	1904	0	0	1	0	0	1	0.53571606	0.1805103	11.466442	20.045612	0	0.088247195	0.37979424	3.1803634	0.43872103	1
230151	2009	0.58818328	2.1046438	64	61	44	232	0	306	1909	0	0	1	0	0	0	0.53768259	0.15969272	13.190474	21.626595	0	0.026013408	0.31034961	1.3855029	0.30990931	1
230165	2014	0.80333799	5.8992076	69	66	44	234	1	635	3440	0	0	1	0	0	1	0.41856709	0.24809957	12.384994	20.838863	1	0.031425126	0.91913754	2.3394849	0.56555712	1
230167	2014	0.85089695	0.67019171	68	68	44	239	0	321	1709	0	0	1	0	0	1	0.52351588	0.16765335	13.170784	18.975164	1	0.073551029	0.21811418	1.3273782	0.26176462	1
230174	2009	0.3045437	-6.7279792	74	73	44	242	0	39	435	0	0	1	0	0	0	0.51089996	0.14197876	12.992588	19.92757	0	0.052731197	0.54915112	1.8073771	0.53818965	1
230174	2014	0.287379	0.48655286	70	75	44	242	0	57	525	0	0	1	0	0	0	0.49258837	0.09064994	12.680308	19.054392	1	0.059614852	0.26149607	1.2341278	0.32456052	1
230180	2009	0.25478736	-2.5992756	62	65	44	239	0	55	280	0	0	1	0	1	1	0.59562588	0.17124245	12.752637	19.854256	0	0.10282088	0.77588129	2.6222117	0.54967421	1
230193	2009	0.77151561	-1.2196836	58	58	44	235	0	157	622	0	0	1	0	0	1	0.51274902	0.19057105	12.93857	20.948702	0	0.11673942	0.18977907	2.284616	0.1903691	1
230193	2014	1.176247	3.2155254	58	61	44	235	0	159	590	0	0	1	0	0	1	0.51182646	0.16878936	12.853559	19.746979	1	0.075347304	0.30481848	2.3794532	0.33597291	1
230195	2014	0.51381099	6.9581738	61	61	44	234	0	522	1977	0	0	1	0	0	1	0.57250136	0.17706031	12.34092	19.894619	1	0.031843424	0.21361664	1.1613389	0.16658154	1
230197	2009	1.0680438	1.7044842	69	66	44	235	0	410	2757	0	0	1	0	0	1	0.51203108	0.1604276	10.792068	21.288973	0	0.065388583	-0.1738075		-0.11882091	1
230208	2014	0.255115	1.5094504	72	72	44	239	0	48	467	0	0	1	0	0	1	0.53191489	0.17857143	12.577022	19.518555	1	0.019542491	0.29131064	1.1912857	0.38840199	1
230217	2014	0.56122601	-3.2961626	81	80	44	238	0	78	858	0	0	1	0	0	0	0.49056605	0.18229745	12.422069	18.86104	1	0.035303462	0.75507468	2.9271579	0.40876389	1
230222	2009	0.63864297	-2.1316369	74	70	44	246	0	246	2027	0	0	1	0	1	1	0.47298807	0.099716567	13.176868	20.294264	0	0.053262107	1.2760049	2.6420765	0.53694814	1
230222	2014	1.2854019	11.078571	76	76	44	246	0	265	1781	0	0	1	0	0	1	0.46462166	0.19255623	12.976891	20.102886	1	0.027468238	1.6196368	4.0059662	0.70648444	1
230227	2009	0.73767185	6.7321329	61	56	44	234	0	288	1543	0	0	1	0	0	1	0.52536607	0.15303108	13.389028	20.73048	0	0.080972277	0.32896063	0.71143669	0.25589427	0
230227	2014	0.13897799	7.6929188	64	63	44	234	0	288	1628	0	0	1	0	0	1	0.53572184	0.18222691	12.99472	20.204628	1	0.045948122	0.59880972	1.444523	0.43237615	0
230236	2009	0.93110031	1.3574402	79	79	44	236	0	208	1748	0	0	1	0	0	0	0.39424789	0.1238387	13.437937	20.092447	0	0.127226	0.31362662	1.7625178	0.24168229	1
230236	2014	1.333334	-0.87150651	82	80	44	236	0	208	1858	0	0	1	0	0	0	0.4458544	0.14711259	13.075727	19.172773	1	0.021786701	0.24240373	1.7742161	0.20556571	1
230241	2009	0.23047334	-10.119696	63	65	44	234	0	68	354	0	0	1	0	0	1	0.56650245	0.1437528	13.122876	20.829243	0	0.089318648	0.22593617	0.94011563	0.38500541	1
230241	2014	0.34345999	-14.281629	70	72	44	234	0	68	415	0	0	1	0	0	1	0.57185096	0.1602602	12.964991	19.874517	1	0.075211264	-0.10022202	0.502312	-0.072272256	1
230244	2009	0.40555537	0.59152389	60	58	44	233	0	215	961	0	0	1	0	0	0	0.56266785	0.25100717	12.827351	20.792883	0	0.036917686	0.13317794	3.3039622	0.17124568	1
230254	2009	0.61263859	8.5309763	73	69	44	245	0	244	1138	0	0	1	0	0	0	0.5180667	0.09959852	14.335592	20.572779	0	0.01459333	1.0197692	3.0229824	0.53068024	1
230277	2009	0.41115776	-0.45872018	71	67	44	244	0	153	950	0	0	1	0	0	1	0.46160898	0.12617464	11.738474	21.01355	0	0.069711544	0.15465754	1.037153	0.18657281	1
231306	2014	0.16172901	-21.291695	83	77	44	243	0	63	189	0	0	1	0	1	0	0.67371601	0.14501511	12.787472	19.305162	1	0.040697925	-0.5858705	0.85821033	-0.33067507	1
231308	2014	0.18072701	-0.88092452	65	76	44	240	0	25	122	0	0	1	0	1	0	0.53061223	0.17857143	12.690937	19.287252	1	0.081811041	-0.16019081	1.4197806	-0.075339906	1
231310	2014	0.36375099	7.8728595	86	84	44	246	0	44	340	0	0	1	0	1	0	0.50221568	0.019202363	12.557906	19.077986	1	0.04487152	0.92545605	2.4913168	0.81514418	1
231311	2014	0.085924007	0.57474709	75	65	44	246	0	15	112	0	0	1	0	1	0	0.60869563	0.11413044	12.627407	19.347525	1	0.068057425	0.28439206	2.4480264	0.53706336	1
231316	2014	0.236973	0.87260675	76	84	44	246	0	25	225	0	0	1	0	1	0	0.69519836	0.066805847	13.125537	19.505619	1	0.084973797	-0.092189737	1.2320311	-0.081287339	1
231322	2014	0.16529299	3.6992521	86	86	44	243	0	25	307	0	0	1	0	1	0	0.51565558	0.12622309	12.82944	19.285461	1	0.036271028	0.55673951	1.5617085	0.70323539	1
231327	2014	0.38598999	-1.8174075	63	70	44	239	0	25	386	0	0	1	0	0	1	0.64592594	0.084444441	12.28252	19.364704	1	0.0611711	0.87739259	2.8921072	0.45442003	1
231328	2014	0.33375698	-1.8126848	78	76	44	238	0	25	279	0	0	1	0	1	1	0.68896711	0.075117372	13.472985	19.668289	1	0.086425953	0.2047524	1.3960171	0.27778843	1
240001	2014	0.98563701	-2.9917934	70	67	61	251	0	355	2606	0	0	1	0	0	1	0.45128065	0.21184246	12.569231	18.809431	1	0.022886045	0.4269819	0.70003343	0.46173373	1
240002	2009	0.26086804	17.406391	75	62	61	250	0	320	1949	0	0	1	0	0	1	0.44745058	0.19727258	12.250303	19.487446	0	0.076073118	0.23496769	1.0864987		1
240006	2009	0.49193272	8.7107506	80	72	61	253	0	37	801	0	0	1	0	0	0	0.23481609	0.26817793	13.136414	20.643997	0	0.073053308	0.94038534	2.7660592	0.66857564	1
240006	2014	0.65248901	6.5310197	86	72	61	253	0	42	796	0	0	1	0	0	0	0.28392246	0.4794755	12.915898	19.204975	1	0.071214348	1.2759324	2.9649289	0.6571756	1
240018	2009	0.39099392	9.1660109	72	70	61	253	0	134	571	0	0	1	0	1	1	0.4585427	0.20561139	13.935764	20.217127	0	0.068852015	0.98814386	1.4358815	0.4628984	1
240036	2009	0.91890854	3.3507948	77	72	61	254	0	452	3742	0	0	1	0	0	1	0.41004807	0.1720549	11.221927	21.730331	0	0.089378163	0.55738264	1.6011579	0.34226647	0
240036	2014	0.90439898	17.045269	79	78	61	254	0	482	4613	0	0	1	0	0	1	0.45107248	0.17050259	12.44735	19.541237	1	0.007001999	0.96010935	2.0175354	0.5515219	0
240040	2009	0.2859908	0.87919271	63	66	61	251	0	107	572	0	0	1	0	0	1	0.42984921	0.33887044	12.850719	20.067202	0	0.16939545	0.38202685	0.75158095	0.4186151	1
240043	2009	0.93310797	9.1895657	74	72	61	253	0	129	643	0	0	1	0	1	1	0.45375058	0.18085596	12.947948	20.317354	0	0.098979659	1.5120677	2.3845019	0.91801131	1
240044	2009	0.41568077	3.2270522	64	63	61	448	0	68	897	0	0	1	0	1	0	0.48359239	0.15854922	13.098065	20.317127	0	0.069386587	1.0872663	5.0727596	0.61672533	1
240047	2009	0.6639809	2.6524019	78	72	61	250	0	267	1641	0	0	1	0	0	0	0.46328089	0.20251152	12.878928	20.135162	0	0.064023554	0.09787333	2.3899944	0.19742966	1
240052	2009	0.37278771	6.064065	76	79	61	322	0	108	485	0	0	1	0	1	0	0.56969184	0.12439921	11.862957	20.78821	0	0.077450357	1.4180809	2.2401659	0.7165783	1
240052	2014	0.48875201	4.7869015	73	73	61	322	0	108	723	0	0	1	0	1	0	0.44947994	0	12.731429	19.936167	1	0.028198596	1.134091	3.5290353	0.61325961	1
240053	2009	1.0975624	6.2769332	67	56	61	251	0	426	2341	0	0	1	0	0	1	0.39294702	0.20757981	11.549712	19.711601	0	0.071259379	0.67967004	4.7174635	0.42957285	1
240056	2009	0.38233593	5.8212667	86	79	61	251	0	99	620	0	0	1	0	0	0	0.31093955	0.024474375	12.160198	19.685535	0	0.046992961	0.83903527	3.940542	0.5818904	1
240056	2014	0.50074899	4.9770813	85	81	61	251	0	102	1056	0	0	1	0	0	1	0.47832072	0.19041064	12.450107	18.888422	1	0.020597406	0.76185179	3.9021063	0.61564517	1
240057	2009	0.77252978	5.7568145	79	71	61	251	1	639	3657	0	0	1	0	0	1	0.38968882	0.15696119	11.340297	20.187098	0	0.030030748	0.65434587		1.3624867	1
240059	2009	0.27504903	2.2374279	73	71	61	256	0	111	487	0	0	1	0	0	0	0.45359629	0.18097448	12.503094	20.743965	0	0.05554704	0.54058242	2.1344688	0.52867407	1
240064	2009	0.32410207	-1.9005839	67	69	61	251	0	64	516	0	0	1	0	1	0	0.41397417	0.056138933	12.884729	20.340801	0	0.15095462	0.7541368	2.1097651	0.40127835	0
240064	2014	0.35856798	-7.1566625	71	75	61	251	0	31	526	0	0	1	0	1	0	0.52557319	0.078777187	12.268621	19.544653	1	0.015833255	0.56656402	2.7023263	0.41042176	0
240066	2009	0.73229337	1.3199526	85	82	61	256	0	66	490	0	0	1	0	0	0	0.36440301	0.083000444	13.047932	19.982847	0	0.050477263	1.2166618	3.4567189	0.64533329	0
240066	2014	0.499816	6.0078688	83	84	61	256	0	54	513	0	0	1	0	0	1	0.49068826	0.18218623	12.673717	18.887669	1	0.009471227	0.30648646	2.5164037	0.5746569	0
240075	2009	0.29416394	-1.0271657	68	68	61	251	0	162	622	0	0	1	0	1	1	0.45371658	0.18080668	12.430833	20.152721	0	0.17647812	1.2093586	1.9633237	0.75993854	1
240100	2009	0.54800129	-2.3037698	62	63	61	322	0	196	564	0	0	1	0	1	0	0.46929747	0.34631038	13.17248	20.46932	0	0.12803172	1.0364549	1.7898647	0.44530332	1
240101	2009	0.44911686	-2.5476038	67	68	61	322	0	154	413	0	0	1	0	1	1	0.45382419	0.18089496	12.805423	20.193396	0	0.15317951	0.4958528	2.5618701	0.3060483	1
240104	2009	0.54675555	11.114588	73	69	61	251	0	86	517	0	0	1	0	0	1	0.33111036	0.14704901	12.370022	20.022486	0	0.032160114	0.72596532	4.2935305	0.46678555	1
240117	2009	0.60994065	9.8017063	64	64	61	253	0	82	706	0	0	1	0	1	1	0.4933522	0.15983027	12.495178	20.704453	0	0.11927439	1.5116407	4.662149	0.90220582	1
240187	2009	0.35664684	6.6977673	69	67	61	251	0	179	486	0	0	1	0	1	1	0.42068964	0.1727422	12.738042	20.440065	0	0.092780672	0.79008627	2.9032836	0.58006054	1
241329	2014	0.464082	10.009339	83	84	61	254	0	135	675	0	0	1	0	1	0	0.42206749	0.28816283	12.497315	19.698025	1	0.029125143	0.55407095	4.0059872	0.47700241	1
241354	2014	0.33764002	0.004516847	73	72	61	251	0	25	399	0	0	1	0	1	0	0.50221831	0.25554571	12.935403	19.484158	1	0.054339413	0.28558463	1.8086454	0.36402813	1
250004	2009	0.28254825	9.1804419	80	76	54	262	0	757	3624	0	1	0	0	1	1	0.44716743	0.34561768	14.11168	19.929188	0	0.068561256	1.4999527	1.3038737	0.71226418	1
250006	2009	0.31155485	8.8359184	74	74	54	262	0	153	411	0	1	0	0	1	1	0.34370443	0.50583375	12.940151	20.668251	0	0.13170786	1.4677372		0.92740917	1
250034	2009	0.31807578	18.984089	72	64	54	261	0	217	964	0	1	0	0	1	1	0.51923287	0.17943348	13.309202	20.182928	0	0.068776935	3.2653377		0.96997333	1
250044	2009	0.18115181	-6.6395721	65	69	54	262	0	66	215	0	1	0	0	1	1	0.92281651	0.077183478	12.587111	20.502375	0	0.069309779	0.39023235	0.87709582	0.62196285	1
250048	2014	0.70098501	3.8918238	82	79	54	259	0	502	2718	0	1	0	0	0	0	0.31427148	0.13287894	13.039417	19.127539	0	0.051356014	0.8320303	4.9257169	0.90113258	1
250100	2009	0.29059747	8.9637775	70	71	54	262	0	328	962	0	1	0	0	1	1	0.4613007	0.27324432	14.193965	20.718813	0	0.084515184	0.84282875	0.88899535	0.714239	1
250102	2009	1.7809712	2.8165898	77	70	54	259	0	638	2706	0	1	0	0	0	1	0.54450291	0.091066875	12.341944	19.351133	0	0.058919504	0.16013592	3.3024597	0.72969097	1
250104	2014	0.80347699	1.4929427	80	75	54	260	0	260	1431	0	1	0	0	1	0	0.55273199	0.24704459	13.709506	19.548418	0	0.052499138	0.49749783	1.4746475	0.5531581	1
250124	2014	0.178487	-3.8078513	67	67	54	259	0	64	286	0	1	0	0	0	0	0.49376947	0.4182243	12.801558	20.252613	0	0.06037008	0.60638309	2.2219174	0.5212456	1
251300	2014	0.45163101	0.84460181	63	69	54	259	0	55	150	0	1	0	0	1	1	0.39427456	0.15289526	12.457888	19.333065	0	0.086546041	0.01419157	1.024868	0.070630074	1
260006	2009	5.4479785	5.7986369	64	67	63	268	0	353	2566	0	0	1	0	0	0	0.5061515	0.17062378	13.238801	20.756557	0	0.09842632	0.69733012	2.0138364	0.43846887	0
260006	2014	1.1177939	5.4150724	67	71	63	268	0	352	3159	0	0	1	0	0	0	0.48455444	0.18246023	12.13812	19.250139	0	0.064524591	1.0702338	1.7179987	0.61126	0
260020	2014	0.16305999	12.313695	80	77	63	273	1	979	4676	0	0	1	0	0	1	0.35048294	0.13973486	11.403162	19.715868	0	0.038084447	0.96639431		0.94915938	1
260023	2009	0.56513345	7.3897657	64	63	63	273	0	192	1160	0	0	1	0	0	0	0.51869428	0.13409147	11.939868	20.540871	0	0.089230552	0.69873554	3.0970349	0.61488634	0
260023	2014	0.625413	3.9273374	66	64	63	273	0	213	1069	0	0	1	0	0	1	0.42338011	0.12036891	12.612357	19.409477	0	0.088155195	1.0947888	5.1367707	0.95111495	0
260025	2009	0.62788379	-0.28185037	74	73	63	264	0	105	847	0	0	1	0	1	0	0.54615003	0.15499751	11.970972	20.247591	0	0.081940711	0.71287769	1.7077038	0.54616255	0
260025	2014	0.602005	4.4715652	72	76	63	264	0	91	786	0	0	1	0	1	0	0.58264184	0.13366225	11.581051	19.574873	0	0.042373631	0.84971189	1.4298745	0.67518049	0
260032	2009	2.4388127	17.77676	73	68	63	273	1	1258	8735	0	0	1	0	0	1	0.40918678	0.2192672	11.965048	21.954227	0	0.080246806	0.055227306	0.26685506	-0.028747125	1
260040	2009	1.320893	3.6656506	68	61	63	270	0	626	6179	0	0	1	0	0	1	0.42051169	0.19317324	13.893284	19.539501	0	0.062784113	0.68150824	3.0818822	0.46581993	0
260040	2014	1.4932259	4.064518	71	67	63	270	0	660	6369	0	0	1	0	0	1	0.43262905	0.17924157	13.933846	19.177706	0	0.064802773	0.78792357	1.9878776	0.48638996	0
260047	2009	0.31061459	5.5875683	81	78	63	264	0	114	1166	0	0	1	0	0	1	0.48161027	0.11515313	14.530719	20.161484	0	0.053167768	0.7679882	1.384608	0.62352687	1
260047	2014	0.56816196	1.8708516	79	77	63	264	0	114	1199	0	0	1	0	0	1	0.50725168	0.13420232	13.040189	18.573021	0	0.023871157	0.88664639	1.2380905	0.68478173	1
260059	2009	0.26698244	11.563923	68	67	63	270	0	62	534	0	0	1	0	1	1	0.53391862	0.34916201	12.409811	20.713985	0	0.12171583	0.63020915	1.5927222	0.84591472	1
260062	2014	0.52574497	1.344851	74	74	63	268	0	142	631	0	0	1	0	0	1	0.38053831	0.14451346	12.165546	18.653366	0	0.097920254	0.51242363	4.24336	0.5207442	1
260077	2014	0.917952	0.29413718	63	65	63	273	0	579	3208	0	0	1	0	0	0	0.54478204	0.080542728	14.371989	19.913824	0	0.040580042	0.95842648	1.3148907	0.62451446	1
260078	2009	0.35093576	3.6044185	64	64	63	270	0	114	958	0	0	1	0	1	0	0.38935301	0.27472314	13.778579	20.370842	0	0.11818794	0.32941124	1.9671413	0.41520545	0
260078	2014	0.47745201	4.8515654	65	67	63	270	0	103	1026	0	0	1	0	1	0	0.4629133	0.22359249	13.729677	19.50984	0	0.075809665	0.56619543	1.5861613	0.55443299	0
260085	2009	0.35452178	2.5454724	74	66	63	268	0	239	1010	0	0	1	0	0	1	0.55308127	0.062624976	12.954915	20.149849	0	0.034177128	0.64430904		0.66445202	1
260091	2009	1.949941	10.318893	67	63	63	273	1	446	1664	0	0	1	0	0	1	0.45216435	0.28926182	11.851427	19.961115	0	0.21065968	1.2151109		0.81208718	1
260094	2014	0.543679	2.4361827	67	68	63	270	0	119	1101	0	0	1	0	1	1	0.59740484	0.15075977	11.63928	19.762091	0	0.085799053	0.73559928	1.9802692	0.48498753	1
260110	2009	0.70424229	9.0964756	87	82	63	263	0	227	1784	0	0	1	0	1	0	0.48548761	0.15625	13.734112	20.206568	0	0.076048173	0.82192284	2.67502	0.56495351	1
260113	2009	0.21629995	0.16861981	60	66	63	263	0	160	721	0	0	1	0	1	0	0.51045567	0.38586837	12.731394	20.636999	0	0.14209406	0			0
260113	2014	0.219925	1.3623067	72	77	63	263	0	110	805	0	0	1	0	1	0	0.50607598	0.24911392	13.132674	19.675848	0	0.054048486	0.52806753	1.9807317	0.66965908	0
260137	2009	0.79107076	2.656353	68	65	63	267	0	350	2897	0	0	1	0	0	1	0.46665505	0.1969354	12.232129	20.674858	0	0.070804857	0.39617658	1.5183529	0.40280139	1
260138	2009	0.4991428	13.002853	81	71	63	268	1	404	2983	0	0	1	0	0	1	0.47788313	0.21890487	12.740177	19.89846	0	0.082928203	1.5118679	3.6916754	0.62710392	1
260142	2009	0.21316831	4.6240716	60	67	63	264	0	52	378	0	0	1	0	1	0	0.48751116	0.26851025	12.580646	20.684868	0	0.086520754	0.85143244	3.1543715	0.53797549	0
260142	2014	0.28085801	0.3951731	65	69	63	264	0	52	449	0	0	1	0	1	0	0.54075545	0.24403578	13.281602	19.982323	0	0.086330988	0.88121808	2.9918904	0.59338504	0
260179	2014	0.82442498	5.0110888	88	86	63	273	0	501	3057	0	0	1	0	0	0	0.58053493	0.025892094	11.32189	19.339018	0	0.00839815	1.1371783	2.9417787	0.71041518	1
260183	2009	0.88006562	5.4550633	82	75	63	263	0	258	1722	0	0	1	0	1	0	0.56247652	0.12664412	15.152047	20.336744	0	0.071916893	1.1412936	1.5569081	0.61178505	1
260183	2014	2.80299	11.997964	83	80	63	263	0	277	2203	0	0	1	0	0	0	0.5740872	0.16749379	13.0684	19.820549	0	0.036992252	1.4000227	1.6758739	0.65214568	1
260186	2009	0.55511457	3.7030499	65	65	63	264	0	116	1149	0	0	1	0	1	0	0.57698673	0.15033112	13.330446	20.680489	0	0.054005947	0.86827606	3.9153597	0.55689669	1
260186	2014	0.575562	7.0544853	66	67	63	264	0	116	1097	0	0	1	0	1	0	0.62885976	0.13723512	12.838102	19.541447	0	0.052138116	0.99313706	3.313834	0.62796348	1
260193	2009	0.92933071	1.3623463	74	72	63	268	0	129	488	0	0	1	0	0	1	0.46757805	0.09329392	13.582057	20.283243	0	0.046636771	0.50159383	1.9913892	0.54169947	1
260216	2009	0.72969007	7.5803742	86	82	63	268	0	87	577	0	0	1	0	0	1	0.48088738	0.11433447	12.459486	19.785318	0	0.060957726	0.58550733	2.1672671	0.26737389	0
260216	2014	0.42953101	13.955346	84	80	63	268	0	161	778	0	0	1	0	0	1	0.48053476	0.078502677	12.031126	19.253315	0	0.037586454	0.69404101	2.880316	0.36725646	0
261309	2014	0.32337201	2.3313541	69	74	63	268	0	25	167	0	0	1	0	1	1	0.49187592	0.25110784	12.882583	19.614891	0	0.10154371	0.3168346	4.197782	0.71271092	1
261311	2014	0.29085699	8.9741077	73	75	63	263	0	25	319	0	0	1	0	1	0	0.60947371	0.13157895	12.337977	19.201458	0	0.034973092	1.1393158	3.4920487	0.80536121	1
261316	2014	0.19612801	13.589128	76	82	63	270	0	25	147	0	0	1	0	1	1	0.50294119	0.33088234	12.912547	19.495142	0	0.083213612	0.30652586	1.6195577	0.7693848	1
261321	2014	0.66455001	10.054135	71	75	63	268	0	25	270	0	0	1	0	1	1	0.59633029	0.13853212	12.193563	19.184177	0	0.050132778	0.89852524	4.2889872	0.89851046	1
261328	2014	0.21877401	-21.935415	83	80	63	268	0	25	159	0	0	1	0	1	0	0.71387285	0.0867052	12.651905	19.12711	0	0.095970899	0.48024336	0.69376487	0.44322455	1
270003	2009	0.54333365	3.2759049	56	59	81	274	0	122	820	0	0	0	1	1	0	0.43063465	0.11045565	13.760034	19.782845	0	0.054790746	1.4525385	2.6085262	0.64107734	0
270003	2014	0.65299201	7.7999935	64	65	81	274	0	123	1000	0	0	0	1	1	0	0.47871965	0.16936335	13.894982	18.807806	0	0.051729292	1.4338089	1.7175428	0.71341342	0
270012	2014	0.59272903	3.7248247	64	66	81	275	0	441	2352	0	0	0	1	0	1	0.50237215	0.18732394	13.082912	19.133078	0	0.044199351	1.0031774	2.4067402	0.55110312	1
270017	2009	0.35641101	-3.7806959	58	57	81	276	0	68	468	0	0	0	1	1	1	0.45507246	0.12820514	12.538708	20.086679	0	0.063478962	0.86092997	1.6817206	0.66523945	1
270023	2009	0.46068692	6.5549731	74	64	81	276	0	143	970	0	0	0	1	0	0	0.31793162	0.13978316	12.476346	20.619566	0	0.094859794	0.60302001	1.9674329	0.60373247	1
270032	2009	0.38479799	2.2160265	42	46	81	275	0	141	538	0	0	0	1	1	0	0.36968449	0.21742113	13.648577	21.377398	0	0.14814574	1.2071491	3.9628255	0.70540923	1
270049	2009	0.94226485	9.6179161	74	66	81	274	0	224	2150	0	0	0	1	0	1	0.43472221	0.1374183	11.53646	19.773567	0	0.065119967	1.7085018	2.9343848	0.94696802	0
270049	2014	0.24190399	6.6076093	79	76	81	274	0	221	1658	0	0	0	1	0	1	0.44255394	0.14172952	13.313332	19.213539	0	0.047587957	1.4888016		0.94812244	0
270051	2009	0.62137812	4.2716155	75	67	81	276	0	163	1238	0	0	0	1	1	0	0.47030076	0.10739348	13.139842	19.580513	0	0.048564292	0.93507969	1.4824594	0.51757008	0
270051	2014	0.44454998	4.4342117	79	75	81	276	0	163	2390	0	0	0	1	1	0	0.48885587	0.14669728	12.472917	18.995678	0	0.043723907	0.82221276	1.8295796	0.47936395	0
270057	2009	0.46401313	5.2296371	71	66	81	274	0	70	278	0	0	0	1	1	0	0.49340445	0.15969689	12.605689	20.720808	0	0.033423647	1.8708061	3.5090423	0.85487741	1
271323	2014	0.20972	0.93796647	82	77	81	276	0	44	119	0	0	0	1	1	0	0.60294116	0.18235295	13.149105	19.451309	0	0.072586454	0.056102175	2.2087967	0.09348543	1
271325	2014	0.294247	5.0638294	63	69	81	276	0	100	308	0	0	0	1	1	0	0.48862511	0.2413452	12.464399	19.664223	0	0.051232513	1.3498322	2.7030091	0.63759303	1
271340	2014	0.33690602	3.0804217	66	69	81	276	0	31	446	0	0	0	1	1	0	0.61040288	0.07955125	12.271238	19.115137	0	0.056591306	0.59107572	1.7038209	0.47144091	1
271341	2009	0.13849032	1.3842899	64	53	81	274	0	82	172	0	0	0	1	1	0	0.33712122	0.33712122	13.000728	20.199286	0	0.071952567	0.74501342	2.8247421	0.48271567	1
271341	2014	0.17491701	-1.9815544	54	48	81	274	0	82	180	0	0	0	1	1	0	0.24774775	0.56306309	13.043574	19.180326	0	0.06683556	0.5082742	2.3672473	0.48427454	1
271344	2009	0.22164257	-4.5723667	61	56	81	274	0	118	355	0	0	0	1	1	0	0.45386535	0.18121363	12.791257	20.790426	0	0.026265204	0.93414986	4.268508	0.48541626	0
271344	2014	0.23459399	1.1585201	71	74	81	274	0	81	333	0	0	0	1	1	0	0.45182413	0.070159025	12.374996	19.871044	0	0.058520958	0.77638263	3.2621715	0.50056165	0
280003	2009	1.0611609	6.4104276	78	72	66	277	0	377	2795	0	0	1	0	0	1	0.43736959	0.15457413	13.657644	19.844984	0	0.002440792	1.1888882	2.310127	0.57300675	1
280013	2009	0.27033582	6.8218493	77	71	66	278	1	539	4740	0	0	1	0	0	0	0.3898806	0.17530864	12.984528	21.031942	0	0.16074765	0.8388899	1.9590274	0.68688548	1
280032	2009	0.29531506	0.32291827	70	66	66	277	0	161	870	0	0	1	0	1	0	0.53344512	0.11347121	12.526763	19.261873	0	0.081681892	0.9796657	1.4463496	0.57267624	0
280032	2014	0.461876	6.0635386	75	78	66	277	0	148	784	0	0	1	0	1	0	0.47848761	0.19035202	13.451517	18.39049	0	0.038939986	1.1790104	1.4143595	0.70540011	0
280061	2009	0.60518181	7.546021	60	55	66	103	0	98	759	0	0	1	0	1	0	0.49347568	0.15980342	13.830872	20.289143	0	0.079426281	0.33850947	1.7122612	0.40846321	0
280061	2014	1.213672	2.6537023	65	67	66	103	0	107	948	0	0	1	0	1	0	0.478356	0.19034225	13.031019	19.312325	0	0.093693331	0.33005321	2.7573617	0.51416051	0
280111	2014	0.62360495	18.780935	66	72	66	278	0	51	397	0	0	1	0	1	0	0.49047187	0.18194193	12.649851	20.265852	0	0.067575373	2.7251682	2.7678826	0.96183997	1
280125	2014	0.179754	7.1396022	66	72	66	278	0	146	968	0	0	1	0	1	1	0.72619778	0.72619778	13.568016	18.493319	0	0.031992469	0.92357463	3.4737377	0.53706896	1
281315	2014	0.23142199	7.8123627	80	79	66	277	0	25	158	0	0	1	0	1	0	0.53086418	0.17777778	12.697069	19.350645	0	0.032446932	0.97914761	3.0668545	0.62927562	1
281319	2014	0.17418499	4.4081693	77	77	66	277	0	65	168	0	0	1	0	1	0	0.69377989	0.059808612	12.988526	19.446354	0	0.021570295	1.1051637	3.0861297	0.69945031	1
281321	2014	0.16871201	-0.47099659	77	74	66	278	0	18	40	0	0	1	0	1	1	0.83636361	0.024242423	13.31424	19.328421	0	0.05532901	0.52191901	1.8488566	0.66738749	1
281326	2014	0.18565899	4.782742	79	82	66	278	0	25	121	0	0	1	0	1	0	0.72289157	0.048192769	12.842074	19.222006	0	0.033700664	1.0972617	2.3257599	0.71983194	1
281339	2014	0.29812202	10.958031	70	79	66	277	0	25	187	0	0	1	0	0	0	0.53235292	0.17794117	12.840425	19.463436	0	0.016072335	2.1691794	3.1141498	0.9100489	1
281352	2014	0.216493	8.6634035	79	78	66	278	0	24	169	0	0	1	0	1	0	0.68024689	0.070370369	13.377805	19.57144	0	0.028309837	0.90059525	7.4453001	0.47514018	1
281363	2009	0.22042187	8.3226805	70	67	66	103	0	25	200	0	0	1	0	1	0	0.47506562	0.14260717	13.107739	20.379251	0	0.052272718	0.94740599	2.623776	0.71785998	1
281363	2014	0.28719899	7.6458802	77	78	66	103	0	25	194	0	0	1	0	1	0	0.53160268	0.17832957	12.522276	19.420952	0	0.025993986	0.96968108	2.4040761	0.54614758	1
281364	2009	0.30810472	6.7723484	43	47	66	277	0	96	371	0	0	1	0	1	0	0.47883818	0.2307054	13.961042	20.370316	0	0.083382621	1.3327509	3.7262354	0.81752163	1
281364	2014	0.40783	-6.918756	74	81	66	277	0	25	437	0	0	1	0	1	0	0.61574954	0.11005693	12.773714	19.530664	0	0.042300265	0.75279891	3.4179192	0.45535922	1
290019	2009	0.67829233	11.704267	67	64	88	280	0	172	978	0	0	0	1	0	0	0.44942597	0.12173396	14.433932	20.074371	0	0.043496437	1.1018726	2.3343532	0.50381398	0
290019	2014	0.68887502	4.8567705	72	72	88	280	0	190	988	0	0	0	1	0	0	0.52651936	0.21289134	12.634122	18.580755	1	0.062654652	0.94712186	1.8338102	0.55812961	0
300001	2014	0.82100403	6.5609322	85	81	12	282	0	237	2973	1	0	0	0	1	0	0.50140077	0.096357927	12.877824	19.350573	1	0.083074942	0.8788963	1.0365175	0.56261569	1
300012	2009	0.81837833	5.2795825	76	66	12	282	0	264	2406	1	0	0	0	0	0	0.34762943	0.14876863	13.905729	19.768709	0	0.07012102	0.27212989	1.145146	0.24890189	0
300012	2014	1.310557	12.642577	73	67	12	282	0	266	2957	1	0	0	0	0	0	0.38304704	0.079226203	12.490375	18.391684	1	0.063045725	0.39265987	2.1341035	0.32839435	0
300014	2014	0.61495501	-0.20569108	80	77	12	222	0	82	766	1	0	0	0	0	0	0.55514479	0.2430684	13.696443	19.721033	1	0.058453642	0.80263388	2.0283892	0.68382567	1
300018	2009	0.81860447	6.112309	82	76	12	222	0	134	1212	1	0	0	0	0	0	0.48057494	0.11171197	12.49685	20.737867	0	0.046029571	0.98887259	0.80865961	0.57625872	1
300018	2014	0.96166497	6.3623948	81	80	12	222	0	125	1466	1	0	0	0	0	0	0.49991718	0.14974324	12.860057	19.419643	1	0.047270816	1.1367346	1.1928473	0.57313675	1
300019	2009	0.5557363	2.0997465	67	65	12	281	0	140	1182	1	0	0	0	1	0	0.53131312	0.12060606	12.497229	20.217798	0	0.055646747	-0.036950476	2.4728379	0	0
300019	2014	0.59917402	-0.47502989	60	67	12	281	0	140	1072	1	0	0	0	1	0	0.47832134	0.19035473	12.455529	18.953602	1	0.066268891	0.536255	1.1758494	0.53591329	0
300020	2014	0.927423	16.748808	76	72	12	282	0	158	1400	1	0	0	0	0	0	0.47840941	0.19035256	12.25787	18.781691	1	0.072835758	1.18899	1.5550518	0.56530887	1
300023	2009	0.11036637	12.619787	79	76	12	282	0	97	1172	1	0	0	0	0	0	0.50545263	0.071663491	11.361404	19.882595	0	0.06986957	1.0193449	3.3423417	0.58189964	0
300023	2014	0.99964899	7.1809011	77	74	12	282	0	99	1185	1	0	0	0	0	0	0.56796312	0.058540497	12.389762	18.982792	1	0.055408049	1.0713295	2.9138665	0.63064986	0
300034	2014	0.823991	8.3068457	78	74	12	282	0	240	1475	1	0	0	0	0	0	0.50401801	0.10397884	12.028484	19.146635	1	0.066446707	0.39837456	2.2228343	0.37749138	1
301300	2014	0.094499998	6.7153788	92	88	12	281	0	16	95	1	0	0	0	1	0	0.78135049	0.070739552	12.564875	18.947433	1	0.058170319	1.2568039	1.2923557	0.69128948	1
301302	2014	0.39795902	2.719028	80	75	12	281	0	25	376	1	0	0	0	1	0	0.48667121	0.14764184	13.379117	19.34601	1	0.056456879	0.70363325	1.3929765	0.50400245	1
301307	2014	0.38684398	-6.8883734	63	67	12	222	0	70	439	1	0	0	0	1	1	0.58197749	0.15644556	12.66454	19.498558	1	0.048360799	2.9873681	1.8723625	0.6002481	1
301308	2014	0.26853001	-0.4777275	70	73	12	281	0	25	291	1	0	0	0	1	0	0.72740316	0.076040171	12.497556	19.250998	1	0.091249183	0.73959839	1.2620102	0.39165515	1
301309	2014	0.22978701	4.1290736	77	75	12	282	0	25	477	1	0	0	0	0	0	0.58720112	0.13642757	11.771906	18.999662	1	0.091030158	0.98430812	1.5035933	0.56306762	1
301310	2014	0.55300999	-8.3369522	71	71	12	281	0	25	294	1	0	0	0	1	0	0.83739835	0.12375791	12.842844	20.058434	1	0.064713061	0.3086006	0.80223036	0.25119457	1
301311	2014	0.32856399	-6.3726196	70	75	12	282	0	25	381	1	0	0	0	1	0	0.54700857	0.14996114	12.397909	19.842134	1	0.084690958	0.9501034	1.7067828	0.54826605	1
301312	2014	0.380119	-6.6417561	70	76	12	282	0	25	380	1	0	0	0	1	0	0.53134042	0.17839924	14.211362	19.179371	1	0.064833649	1.3634698	0.96415544	0.57673371	1
310002	2009	0.54115534	0.94078135	66	60	22	289	1	416	2732	1	0	0	0	0	1	0.2875711	0.36401311	12.047091	20.256062	0	0.073349886	-0.14259677	0.7272203	-0.14524406	1
310003	2009	1.2069635	0.17035483	52	50	22	284	0	185	748	1	0	0	0	0	0	0.4937931	0.21856764	11.872352	20.630314	0	0.081870206	-0.3332828	0.99774313	-0.41836724	0
310003	2014	1.472623	4.1518869	59	55	22	284	0	169	777	1	0	0	0	0	0	0.46930003	0.28305364	12.780416	20.185286	1	0.1223601	-0.23817559	1.4565004	-0.24530104	0
310005	2009	1.1047595	3.6459928	74	70	22	356	0	178	1796	1	0	0	0	0	0	0.42650747	0.071761191	12.615732	20.539059	0	0.04767409	0.64634854	3.5361025	0.51302743	1
310005	2014	1.2074339	1.8772689	72	73	22	356	0	186	1806	1	0	0	0	0	0	0.47639588	0.10783609	12.724669	19.225008	1	0.027967952	0.73230916	3.3439152	0.53972751	1
310006	2009	0.68397087	-3.9595611	49	47	22	284	0	221	1484	1	0	0	0	0	0	0.53733546	0.17451291	12.783457	21.254494	0	0.030987853	-0.53501284	0.39927807		1
310008	2009	1.8780012	1.1702071	74	67	22	284	0	318	1953	1	0	0	0	0	0	0.50224417	0.08870846	11.185359	20.49604	0	0.067708462	0.4507255	2.8336465	0.37939385	1
310009	2009	1.1853027	0.79907042	57	53	22	289	0	355	1521	1	0	0	0	0	1	0.41719416	0.25604442	12.527963	22.07284	0	0.083918177	-0.22463474	0.65551126	-0.27930507	1
310010	2014	0.96440899	-4.5865798	75	72	22	288	0	369	2896	1	0	0	0	0	0	0.37717807	0.13775301	12.597176	20.029581	1	0.046885446	0.72460335	1.8701982	0.3800824	1
310011	2009	0.63764286	9.6054468	65	63	22	283	0	208	850	1	0	0	0	0	0	0.56060451	0.1708084	11.641268	20.65299	0	0.070413373	0.80117106	1.8107772	0.56345236	1
310011	2014	0.77531201	8.3688955	61	64	22	283	0	149	765	1	0	0	0	0	0	0.58930135	0.24378836	12.352764	19.946453	1	0.02783232	0.82508379	0.66743851	0.52472931	1
310012	2009	1.5545329	5.5660453	84	77	22	292	0	446	3290	1	0	0	0	0	0	0.5170024	0.014800182	11.308738	21.460394	0	0.019452607	1.0185435	1.1682967	0.73600107	1
310012	2014	1.5505129	9.4346199	80	76	22	292	0	446	3136	1	0	0	0	0	0	0.51569366	0.042059008	11.30415	19.599787	1	0.031973656	1.4417585	0.90151554	0.79720235	1
310014	2009	1.042882	8.1050434	70	66	22	283	1	464	4474	1	0	0	0	0	0	0.30688584	0.30602294	13.171861	20.792763	0	0.038288724	0.65189171	2.9952116	0.38047481	0
310014	2014	1.5788929	7.2593307	69	62	22	283	1	518	4446	1	0	0	0	0	0	0.35711825	0.37777862	12.821699	19.750858	1	0.038696852	0.63503897	2.0428801	0.45313126	0
310016	2009	0.6746074	-13.83219	60	53	22	289	0	381	1048	1	0	0	0	0	0	0.4395518	0.17006852	13.05195	21.357727	0	0.22023021	-0.52105898	0.4582358		1
310017	2009	0.68964934	1.7282298	66	63	22	291	0	260	1091	1	0	0	0	0	0	0.44089317	0.062959723	11.79276	20.480732	0	0.065529011	0.32964441	2.298141	0.33079371	1
310024	2009	0.41207302	3.7839434	56	54	22	289	0	163	879	1	0	0	0	0	1	0.68229699	0.035971224	13.708509	21.65873	0	0.04300683	0.14417389	2.401818	0.20257559	1
310028	2009	0.58524513	4.2158017	68	64	22	285	0	148	783	1	0	0	0	0	0	0.42071861	0.085139625	13.232349	20.545967	0	0.049321324	0.77347583	2.7110531	0.6288296	1
310038	2009	1.6394798	11.830938	75	67	22	288	1	610	3415	1	0	0	0	0	1	0.35806954	0.14576147	12.449843	20.102413	0	0.11174861	0.89524883	1.686774	0.59571773	1
310039	2009	0.78133672	-2.3589427	59	55	22	288	0	318	1586	1	0	0	0	0	0	0.43957904	0.17001331	13.012583	21.448153	0	0.13895081	0.002686254	1.150692	0.036494672	0
310039	2014	1.000072	1.128394	59	59	22	288	0	277	1651	1	0	0	0	0	0	0.49015158	0.21698955	12.122934	20.271408	1	0.068453103	0.006273039	0.9880563	0.040435273	0
310041	2009	0.392557	-1.5515566	60	57	22	283	0	535	2358	1	0	0	0	0	1	0.65109408	0.07412228	12.032825	20.474327	0	0.016696133	0.68823063	0.97975594	0.5778808	1
310045	2009	0.82993424	0.4713634	72	66	22	284	0	256	2132	1	0	0	0	0	0	0.48488209	0.081484944	12.832072	19.952133	0	0.040795162	0.21796577	1.4245086	0.2504977	0
310045	2014	1.1154611	3.0916667	79	74	22	284	0	275	2139	1	0	0	0	0	0	0.47932997	0.10237856	11.666623	19.15773	1	0.026764052	0.32278177	1.3465687	0.30770719	0
310050	2009	1.7912922	-5.430512	67	60	22	285	0	427	2381	1	0	0	0	0	1	0.4055928	0.080060214	13.220937	21.837797	0	0.032861173	0.23225181	0.93295592	0.27819976	1
310060	2009	0.48642164	-0.10003996	55	56	22	346	0	135	923	1	0	0	0	0	0	0.5274744	0.069736175	12.186725	20.082352	0	0.030305881	-0.21663165	0.69261384	-0.22060651	1
310061	2014	0.92232597	5.9491801	46	48	22	283	0	169	527	1	0	0	0	0	1	0.50067616	0.14004508	13.620312	19.531536	1	0.060486682	-0.51278013	0.7265355	-0.45933917	1
310070	2009	0.61097878	2.6046114	76	67	22	288	1	418	2600	1	0	0	0	0	0	0.26277465	0.20022729	12.643821	20.795624	0	0.13774489	0.19477916	1.5501597	0.19450572	1
310083	2009	0.4939926	2.5286338	48	49	22	289	0	211	983	1	0	0	0	0	0	0.55642116	0.17833231	12.359224	22.376898	0	0.16868657	0.43854252	0.83125859	0.49278557	1
310084	2009	0.5623312	-4.8076019	55	54	22	283	0	330	837	1	0	0	0	0	1	0.46995899	0.2582643	12.305922	20.75264	0	0.1140409	0.17596985	0.64454097	0.24247539	1
310086	2009	0.69566262	2.9990764	57	56	22	283	0	497	2500	1	0	0	0	0	0	0.46783975	0.12055539	12.279695	20.995806	0	0.088096477	0.60271561	0.67177427	0.53932083	0
310086	2014	0.99674296	9.8743057	66	66	22	283	0	540	2888	1	0	0	0	0	0	0.51910472	0.20323458	12.150521	19.489157	1	0.040078387	0.68331963	1.3599097	0.57927549	0
310092	2014	2.08371	3.1934743	70	67	22	356	0	222	1415	1	0	0	0	0	1	0.39370301	0.28533834	11.451879	19.830944	1	0.10565355	1.2690812	2.0125904	0.59544933	1
310096	2009	0.62324995	-4.3528156	56	54	22	289	0	227	1600	1	0	0	0	0	1	0.44012162	0.18153548	12.045599	21.018269	0	0.12593	-0.0320636	0.54922664	0.014282385	0
310096	2014	0.83202398	-9.740818	63	59	22	289	0	147	1092	1	0	0	0	0	1	0.5010078	0.23771732	12.866283	19.788546	1	0.078182727	-1.4688247	0.29496145		0
310108	2014	1.4122	4.4524288	62	56	22	288	0	334	3194	1	0	0	0	0	1	0.48666742	0.16094734	14.217218	20.376715	1	0.077784687	0.019784704	1.4178288	0.061153609	1
310112	2009	1.2147726	7.0310869	56	55	22	283	0	168	832	1	0	0	0	0	0	0.5659886	0.046762589	12.266145	21.454407	0	0.04580491	0.55114526	1.3721428	0.39895001	1
310113	2009	0.39261028	0.088792093	64	60	22	283	0	176	658	1	0	0	0	0	0	0.58885503	0.056833934	13.039936	20.752645	0	0.039131634	0.45342913	1.4508379	0.39463192	1
320002	2014	1.067098	5.0819035	57	56	85	293	0	268	1634	0	0	0	1	0	1	0.4646242	0.19256537	12.847075	18.392223	1	0.050323024	0.66139919	2.8119988	0.79194611	1
320004	2009	0.33771023	5.1016364	54	53	85	393	0	99	674	0	0	0	1	1	1	0.49344227	0.1597506	13.739902	19.612312	0	0.099860363	1.1755128	2.7283194	0.63975137	1
320004	2014	0.38446599	4.8733788	57	60	85	393	0	99	574	0	0	0	1	1	0	0.46149537	0.18118174	13.129809	18.948273	1	0.051205926	0.57859981	2.7097514	0.39428788	1
320005	2009	0.53213978	7.3629751	64	65	85	293	0	202	1483	0	0	0	1	0	0	0.3957319	0.28799337	12.378574	19.749403	0	0.10525446	1.19762	5.0488887	0.68177658	0
320005	2014	0.54581404	4.5093164	66	66	85	293	0	198	1661	0	0	0	1	0	0	0.43749362	0.23932756	13.686709	19.08593	1	0.071780182	1.0947467	2.0802898	0.71262175	0
320021	2014	0.094250001	4.9545755	74	68	85	293	0	409	4108	0	0	0	1	0	1	0.39597824	0.25831562	13.187938	18.674021	1	0.034398805	0.76020533		1.102423	1
320030	2014	0.50299799	14.321354	74	72	85	293	0	30	270	0	0	0	1	1	0	0.60171568	0.026960785	12.097948	19.356356	1	0.05701318	0.95610112	5.9645615	0.89152825	1
330005	2009	2.6178679	1.6109507	66	60	21	299	1	1558	7930	1	0	0	0	0	0	0.39154616	0.17983946	13.739844	20.394508	0	0.16492276	0.083976403	1.6134145	0.122821	0
330005	2014	1.814113	1.5638438	66	64	21	299	0	1368	7333	1	0	0	0	0	0	0.43745983	0.23973213	13.064743	19.319397	1	0.036448471	0.20131575	1.6536683	0.20009373	0
330006	2009	0.91896826	1.0175546	50	47	21	308	0	394	973	1	0	0	0	0	0	0.49098533	0.28595388	12.089896	20.614647	0	0.21446832	0.008851208	0.87131691	0.045198619	1
330006	2014	0.97454798	-0.58940327	46	51	21	308	0	477	1524	1	0	0	0	0	0	0.35231555	0.45357856	12.576666	19.649271	1	0.050477043	-0.019863036	0.7484045	-0.002294881	1
330009	2009	2.6766295	3.8211863	45	42	21	297	1	784	4098	1	0	0	0	0	0	0.39108559	0.20515384	12.182592	21.028963	0	0.30962214	0.022220733	0.70480615	0.057375439	0
330009	2014	0.177503	-5.4098678	54	51	21	297	0	972	3967	1	0	0	0	0	0	0.2319722	0.6811468	12.45729	19.847664	1	0.11718249	0.018857038	0.87099129	0.059774194	0
330011	2009	0.60588729	13.973125	78	68	21	296	0	154	1811	1	0	0	0	0	1	0.53927016	0.1991307	12.941959	20.672569	0	0.078232154	0.64374226	0.90597093	0.49813181	1
330013	2009	1.2634853	2.4951661	66	56	21	295	1	628	3918	1	0	0	0	0	0	0.32693008	0.20716722	12.729729	21.490772	0	0.13062903	0.19598913	1.8974192	0.23184934	1
330013	2014	1.4809849	6.1087923	70	65	21	295	1	704	5169	1	0	0	0	0	0	0.37793162	0.23100793	12.162667	20.369267	1	0.027026538	0.45284182	1.5804976	0.35750005	1
330014	2014	1.5303409	-12.645054	51	49	21	301	0	650	3137	1	0	0	0	0	1	0.32580408	0.58462381	12.379858	19.665304	1	0.055734869	-0.097613268	0.8916561	-0.11030621	1
330019	2009	0.57994384	3.3410008	52	49	21	303	0	125	530	1	0	0	0	0	1	0.45361969	0.18089242	13.055847	22.370886	0	0.088485256	0.39801842	2.853878	0.44511151	1
330024	2009	2.8303089	9.9101753	70	61	21	303	1	1039	7608	1	0	0	0	0	0	0.36958775	0.24973147	11.434124	22.108232	0	0.13144271	0.055295464	2.6888213	0.039971713	1
330028	2009	1.1421	3.0205791	50	44	21	303	0	406	1932	1	0	0	0	0	0	0.27871737	0.38904098	13.710211	21.16456	0	0.36786279	-0.031663176	0.99934858	-0.074228652	0
330028	2014	1.001961	2.4200177	53	50	21	303	0	374	1769	1	0	0	0	0	0	0.42831904	0.21762744	11.696486	19.759928	1	0.051202651	0.1291624	1.9840214	0.26645824	0
330033	2009	0.36423633	2.7620358	54	60	21	296	0	138	407	1	0	0	0	1	1	0.45367965	0.18095239	13.681177	20.967161	0	0.16105853	-0.19253416	1.0962827	-0.3148092	1
330037	2009	0.2904616	4.7593036	68	67	21	304	0	61	382	1	0	0	0	0	0	0.58297032	0.13544555	12.503951	20.420921	0	0.072048858	0.19530246	1.0255421	0.31487808	1
330043	2009	1.1183393	1.7769204	67	59	21	301	0	296	2011	1	0	0	0	0	1	0.41115323	0.33105052	13.726488	20.494289	0	0.17348149	-0.34108663	0.85388547	-0.44351119	1
330044	2009	0.73350871	11.292115	63	59	21	300	0	312	2462	1	0	0	0	0	0	0.4809657	0.25506535	13.317092	21.030817	0	0.10746292	0.557486	2.8726602	0.5563482	1
330045	2014	0.74128801	4.3256202	71	66	21	301	0	290	1639	1	0	0	0	0	1	0.5189777	0.1676825	13.503775	18.49884	1	0.040809371	0.33680058	2.8136768	0.25363609	1
330046	2014	1.463467	-6.8878083	61	59	21	303	1	685	5174	1	0	0	0	0	1	0.36605939	0.3221851	12.036841	20.31105	1	0.069947869	-0.18111235	1.1279566	-0.21080479	1
330047	2009	0.54324126	-1.2369263	71	68	21	295	0	313	1119	1	0	0	0	1	1	0.54022324	0.18437454	14.146876	20.956678	0	0.14479698	1.0300381	1.3892932	0.67402422	1
330055	2009	0.93993545	1.7946777	62	53	21	301	0	439	2849	1	0	0	0	0	1	0.3929446	0.20758066	12.168101	20.668581	0	0.16761376	0.096133083	1.4416203	0.12249038	1
330057	2009	0.88557994	6.28127	69	63	21	295	0	807	4270	1	0	0	0	0	1	0.45306429	0.13802899	13.010637	21.25816	0	0.096264042	0.48412567	1.9199414	0.32996747	1
330059	2009	4.4188662	3.0698595	66	59	21	297	1	1490	13853	1	0	0	0	0	1	0.38397762	0.41204223	11.219524	22.613077	0	0.088823102	0.027414273	1.6424823	-0.54540539	0
330059	2014	2.9827781	0.35988632	68	64	21	297	1	1512	17919	1	0	0	0	0	1	0.38711765	0.41479668	11.128336	19.793459	1	0.035114527	0.14528073	2.1972535	-0.64099014	0
330061	2014	2.1225581	8.0824671	61	61	21	308	0	187	1099	1	0	0	0	0	1	0.46590799	0.20252676	12.920548	18.927664	1	0.028488634	0.39134413	1.2580502	0.27150154	1
330064	2009	0.84826219	2.9546728	44	37	21	303	0	128	939	1	0	0	0	0	0	0.20857209	0.39468256	13.261492	21.12532	0	0.18716231	0.089088917	0.94471425	0.10354246	1
330065	2009	0.37594873	1.9746429	56	50	21	299	0	288	1440	1	0	0	0	0	0	0.44016314	0.18160352	13.346469	20.932732	0	0.22912979	-0.039837454	0.72271442	-0.01454167	0
330065	2014	0.47686601	3.6933553	56	51	21	299	0	288	1525	1	0	0	0	0	0	0.46459737	0.19253287	12.592981	20.368713	1	0.084727935	0.39731598	1.2100244	0.42519382	0
330067	2009	0.6911037	-3.5197492	65	60	21	295	0	322	1958	1	0	0	0	0	0	0.37795275	0.18703641	12.423814	20.752661	0	0.11714265	0.094066374	1.0092399	0.11380466	1
330073	2009	0.4284454	5.3357735	57	58	21	299	0	131	647	1	0	0	0	1	0	0.5516156	0.19471255	13.350623	21.218061	0	0.13133121	0.27534989	2.0602422	0.31089348	1
330074	2009	0.60831559	1.9662664	74	66	21	304	0	267	755	1	0	0	0	0	0	0.54119486	0.15657946	13.070113	20.678576	0	0.12384244	0.40643305	1.2231023	0.4536742	0
330074	2014	0.54849797	3.0972655	74	68	21	304	0	251	880	1	0	0	0	0	1	0.46470004	0.19257541	13.116158	19.437246	1	0.021029506	0.36844423	2.1186643	0.35931605	0
330084	2009	0.34905416	1.3557327	61	62	21	424	0	129	549	1	0	0	0	1	0	0.48644438	0.21533188	12.960178	20.375555	0	0.25949073	0.42515337	1.3885336	0.55833977	0
330084	2014	0.32229	1.2887493	55	60	21	424	0	135	505	1	0	0	0	1	0	0.54615384	0.28597286	12.667765	19.640024	1	0.066986345	0.50619262	0.88899845	0.41323715	0
330085	2009	0.32020628	-3.8240147	58	56	21	296	0	231	746	1	0	0	0	1	0	0.54041624	0.21006776	12.629702	19.996098	0	0.073353767	0.53460705	1.0802892	0.45152763	1
330088	2009	0.4700177	0.27523226	84	78	21	301	0	85	263	1	0	0	0	0	0	0.4934234	0.15961607	13.311879	20.322268	0	0.19220187	0.12563254	1.6485946	0.15118961	1
330088	2014	0.55624998	0.24620995	79	76	21	301	0	90	313	1	0	0	0	0	0	0.49053803	0.18218924	13.009262	19.332806	1	0.091373242	0.17126282	1.5185958	0.24457316	1
330090	2009	0.63018179	4.0733051	74	64	21	300	0	249	1659	1	0	0	0	0	0	0.44011644	0.18157692	13.724484	19.901777	0	0.081402637	0.67929476	2.0217853	0.59684074	1
330094	2009	0.75226599	3.6501486	49	45	21	295	0	242	1127	1	0	0	0	1	0	0.53959733	0.18001491	13.086355	20.64406	0	0.13410291	0.20839359	1.362626	0.28929356	0
330094	2014	0.53531802	0.59399611	53	54	21	295	0	218	1240	1	0	0	0	1	0	0.464681	0.19254558	13.00071	20.162848	1	0.055454984	0.21927647	1.0625248	0.28819534	0
330096	2009	0.21009645	-4.6120968	54	52	21	304	0	70	336	1	0	0	0	1	0	0.59048468	0.28946197	12.786157	20.561281	0	0.27036974	0.16753571	1.3285664	0.22869861	1
330096	2014	0.24671401	-1.4903364	68	70	21	304	0	33	328	1	0	0	0	1	0	0.56674612	0.27413589	13.11918	19.567358	1	0.073142707	0.12749222	0.99096769	0.15809177	1
330101	2009	4.7350144	9.4189739	79	71	21	303	1	2249	16423	1	0	0	0	0	1	0.33666125	0.32354903	10.785091	21.497808	0	0.070255406	0.023871617	1.488274	-0.737836	1
330104	2009	0.73193687	2.1691928	60	54	21	284	0	267	1069	1	0	0	0	0	1	0.44009465	0.18154442	12.628171	20.356741	0	0.13084845	-0.052054711	0.91853583	-0.087646924	1
330108	2009	0.10185081	-0.90456539	58	56	21	300	0	240	955	1	0	0	0	0	0	0.44019482	0.18163587	12.85719	20.093054	0	0.097506784	0.007528422	1.1743467	0.041822802	1
330111	2009	0.25685701	32.386093	74	74	21	299	0	104	174	1	0	0	0	0	0	0.45393759	0.18053491	12.855947	19.996117	0	0.11688934	0.3406505	1.4098982	0.48354146	1
330111	2014	0.23629899	4.7973819	57	61	21	299	0	24	187	1	0	0	0	0	0	0.61056107	0.11661166	13.116497	19.059334	1	0.026742578	0.39425194	2.3983331	0.64725161	1
330115	2014	0.52031702	10.199525	72	75	21	307	0	211	689	1	0	0	0	0	0	0.50721455	0.2076537	13.067726	19.227604	1	0.050215397	0.53647572	1.4686898	0.46118098	1
330126	2009	1.0052152	4.9247818	52	48	21	308	0	343	1896	1	0	0	0	0	0	0.44896665	0.16738155	10.412211	20.418129	0	0.045498736	0.43270686	2.1844087	0.25250104	1
330126	2014	1.602738	1.2876865	73	72	21	308	0	301	1710	1	0	0	0	0	1	0.49366727	0.21526521	13.229018	19.607403	1	0.049689412	0.21470514	2.0688133	0.18767968	1
330140	2009	0.71906024	1.492902	78	71	21	307	0	431	3033	1	0	0	0	0	1	0.39294201	0.20756917	12.204393	20.792662	0	0.096561514	0.47448352	2.3554258	0.5355497	1
330141	2014	0.76665401	-4.0698066	52	54	21	301	0	242	1768	1	0	0	0	0	0	0.46463653	0.19253439	12.1169	20.191681	1	0.09196654	0.32801035	0.98431587	0.37967563	1
330144	2009	0.2016374	7.8446822	46	50	21	304	0	156	349	1	0	0	0	1	0	0.45381927	0.18072891	12.944563	21.004686	0	0.14251612	0.37787947	1.0191664	0.48720017	1
330151	2009	0.42732906	1.0603677	50	53	21	304	0	222	602	1	0	0	0	1	1	0.40299749	0.32889259	13.108974	20.346649	0	0.18243094	0.33857694	1.4624127	0.37307444	1
330157	2014	0.97282201	3.8568919	62	62	21	307	0	208	1320	1	0	0	0	0	0	0.40397868	0.1663703	12.99883	18.515059	1	0.078425944	0.56417567	2.2457321	0.46623176	1
330158	2009	0.94366926	-1.8956212	63	57	21	292	0	406	1483	1	0	0	0	0	1	0.39297608	0.2075386	12.636361	20.919487	0	0.13556637	-0.10862392	1.1885945	-0.1479657	1
330159	2009	0.36140466	-1.7210901	67	61	21	307	0	192	841	1	0	0	0	0	0	0.49060693	0.11934008	13.414745	19.72554	0	0.045078225	-0.005471985	1.1868187	0.025421211	1
330160	2014	1.55998	5.5631356	58	55	21	303	1	663	4518	1	0	0	0	0	1	0.43593419	0.27454662	13.643481	20.991159	1	0.037950154	0.50013661	2.1159461	0.41723827	1
330162	2009	1.2664148	4.7110581	81	73	21	308	0	163	1091	1	0	0	0	0	0	0.41786858	0.085737176	12.489945	20.695492	0	0.063479528	0.37880021	0.79464304	0.38577661	1
330162	2014	1.7025551	4.9905972	85	80	21	308	0	208	1313	1	0	0	0	0	0	0.4444316	0.089648798	11.429466	19.800953	1	0.04259982	0.51320785	1.6496816	0.38546973	1
330167	2014	2.0522621	-9.1646662	73	68	21	301	1	511	6716	1	0	0	0	0	0	0.3875657	0.18103057	11.609138	19.904638	1	0.008354084	0.14267032	1.5661565	0.16212939	1
330169	2014	1.1338331	-6.5101051	64	57	21	303	1	989	7520	1	0	0	0	0	1	0.42578956	0.35570371	11.450203	20.354149	1	0.07823734	0.3849647	1.2937273	0.31303668	1
330175	2009	0.47593859	2.7610888	49	50	21	307	0	217	778	1	0	0	0	1	0	0.54614192	0.19096549	11.851401	21.587875	0	0.17473198	0.69999278	1.9865296	0.54015458	1
330177	2009	0.20524624	6.2465124	42	47	21	307	0	87	221	1	0	0	0	1	0	0.49843994	0.21060842	12.829046	20.352648	0	0.12433349	0.21325243	1.0318366	0.36251622	1
330185	2009	0.62906426	0.98659909	75	68	21	301	0	248	1841	1	0	0	0	0	0	0.57346588	0.069757968	11.85548	21.486992	0	0.065368459	0.29424065	1.7979829	0.31980056	1
330185	2014	0.74171299	-0.92479819	80	75	21	301	0	248	1966	1	0	0	0	0	0	0.57845592	0.087490276	11.577394	20.628685	1	0.050910961	0.23332947	1.9807705	0.27483636	1
330188	2009	0.80911714	4.8932524	75	69	21	299	0	373	1024	1	0	0	0	0	1	0.61000001	0.11014085	12.859298	20.719488	0	0.10161588	-0.10057161	1.8526627	-0.11011191	1
330191	2009	0.47055796	2.0123608	66	60	21	295	0	335	2723	1	0	0	0	0	0	0.43954635	0.17005333	12.273732	20.397663	0	0.049451903	0.36323327	1.2113476	0.39169925	1
330194	2009	1.2814708	4.6824121	62	50	21	303	1	657	4847	1	0	0	0	0	0	0.39138266	0.38625693	10.090601	20.110085	0	0.21650077	0.14845136	1.3389186	0.1877273	1
330197	2009	0.35275868	3.9742224	70	65	21	424	0	94	712	1	0	0	0	1	0	0.35475978	0.27557829	12.96357	20.933302	0	0.10762833	0.48366556	1.515985	0.52032441	1
330197	2014	0.60962403	8.2411957	65	61	21	424	0	94	774	1	0	0	0	1	1	0.49052295	0.18223339	12.802435	19.769806	1	0.05531808	0.53329808	1.2767707	0.52789861	1
330198	2009	3.3152423	11.380233	71	65	21	301	0	386	2193	1	0	0	0	0	0	0.5065186	0.1065781	12.556602	20.501957	0	0.070743464	0.51088792	1.8638606	0.36038613	0
330198	2014	1.091271	-5.7941499	64	64	21	301	0	378	2566	1	0	0	0	0	0	0.51297402	0.17452274	12.53231	19.611027	1	0.025716772	0.56002998	1.8595293	0.41085675	0
330203	2009	0.73819256	1.6060375	71	60	21	307	0	380	1915	1	0	0	0	0	0	0.43958467	0.17005436	13.425887	19.939121	0	0.1441855	0.023120884	1.7551978	0.05606094	1
330208	2009	1.1273125	-3.3015647	66	58	21	308	0	456	2027	1	0	0	0	0	0	0.32288185	0.42209136	11.197543	20.221006	0	0.21280043	-0.25078198	1.001675	-0.37585518	1
330208	2014	0.800825	-0.8753497	73	69	21	308	0	378	1963	1	0	0	0	0	0	0.34194303	0.47518069	11.311751	19.739645	1	0.066170119	-0.15078096	1.6169887	-0.18279204	1
330211	2009	0.38529801	2.4741936	68	61	21	307	0	153	602	1	0	0	0	1	0	0.47627416	0.22166081	13.048831	20.494789	0	0.12003537	0.42631575	1.7500257	0.37125126	0
330211	2014	0.34809899	-8.0078096	62	58	21	307	0	97	606	1	0	0	0	1	0	0.49211788	0.25736806	12.476825	19.425915	1	0.08991462	0.28577393	1.5588236	0.26471078	0
330215	2009	0.35794911	0.21942444	59	57	21	307	0	198	781	1	0	0	0	0	0	0.56089741	0.21926847	12.676043	20.705914	0	0.15703535	0.29341534	0.95394462	0.35852441	1
330218	2014	0.51425695	1.2901884	55	63	21	307	0	107	883	1	0	0	0	0	0	0.51675797	0.38663745	12.467676	19.104467	1	0.022966595	0.70700824	2.0639138	0.53957731	1
330221	2009	0.71851134	3.2030766	45	39	21	303	0	279	2031	1	0	0	0	0	0	0.44014362	0.18158869	12.629148	21.855131	0	0.23414963	-0.48201776	0.37098426	-0.60450357	1
330222	2009	0.5741393	7.9192204	70	65	21	295	0	199	1440	1	0	0	0	0	0	0.52467906	0.12793271	12.980605	20.35145	0	0.040502641	0.64709294	3.2755649	0.48307228	1
330226	2009	0.89698702	2.5678489	71	62	21	304	0	441	2576	1	0	0	0	0	0	0.55740952	0.18216194	13.11765	21.145086	0	0.12559028	0.13087609	1.3269891	0.18787274	1
330235	2009	0.46599039	4.9473276	59	56	21	307	0	179	774	1	0	0	0	1	0	0.52461678	0.20739405	12.200731	20.312963	0	0.11339963	0.29383656	1.7432845	0.37186748	1
330235	2014	0.423843	-4.6776023	55	57	21	307	0	179	773	1	0	0	0	1	0	1	0.24351078	12.252414	19.266088	1	0.077037871	0.21099144	0.93458182	0.358138	1
330236	2009	1.2740498	4.6802483	60	54	21	303	1	591	2881	1	0	0	0	0	1	0.39107603	0.20514943	10.478386	21.511475	0	0.16369115	0.24404316	2.4285426	0.25319663	1
330236	2014	2.3918831	8.7692823	67	61	21	303	1	591	3654	1	0	0	0	0	0	0.41037646	0.28174484	11.328837	20.156778	1	0.050765939	0.63990688	3.8189764	0.4774369	1
330238	2009	0.20775178	3.2461922	73	70	21	304	0	54	422	1	0	0	0	0	0	0.49343833	0.15973003	12.632722	20.452719	0	0.012902672	0.54543769	1.4550369	0.51328033	1
330239	2009	0.42653555	2.1648912	57	56	21	351	0	222	1091	1	0	0	0	1	0	0.52518457	0.1996308	12.242536	20.084238	0	0.13098063	0.19497421	1.5039333	0.2580156	0
330239	2014	0.46198198	0.43956813	47	50	21	351	0	197	891	1	0	0	0	1	0	0.47595331	0.2985214	13.357914	19.378437	1	0.059777793	0.056900248	1.1624866	0.088753752	0
330245	2009	0.14100671	2.9107761	68	62	21	300	0	177	1749	1	0	0	0	0	1	0.55764937	0.18687494	13.449828	21.67359	0	0.10206852	0.095633417	1.5387336	0.14430518	1
330249	2009	0.34563228	-2.7736819	79	76	21	307	0	84	377	1	0	0	0	0	0	0.49358177	0.15983437	12.966872	20.392883	0	0.058880616	0.29393801	0.97650594	0.46079928	1
330259	2009	3.9636543	-2.9975359	66	60	21	301	0	387	1722	1	0	0	0	0	1	0.43955624	0.17004591	13.215259	20.272472	0	0.14425658	0.067249849	0.92549217	0.09561798	1
330264	2009	0.77945399	8.7199745	58	53	21	308	0	268	1177	1	0	0	0	0	0	0.44011715	0.1815879	11.346051	21.124128	0	0.15462731	0.30837765	2.1787145	0.2893225	0
330264	2014	0.81863403	-12.847769	60	60	21	308	0	128	887	1	0	0	0	0	0	0.45165321	0.23144944	12.020254	19.906992	1	0.077953033	0.18820819	0.57902247	0.22331193	0
330265	2009	0.31040156	2.3061433	83	79	21	304	0	212	695	1	0	0	0	0	0	0.57448632	0.12614155	12.733132	20.435423	0	0.075131953	0.59149253	2.0882511	0.69505262	1
330267	2009	1.3334782	10.520668	68	65	21	308	0	128	1290	1	0	0	0	0	0	0.55113125	0.096530922	13.242129	21.176722	0	0.072837636	0.72211295	2.6964793	0.42463517	1
330267	2014	2.151406	1.3494183	76	72	21	308	0	128	972	1	0	0	0	0	1	0.47844884	0.19035766	12.255301	20.524702	1	0.05156514	0.82014477	3.7046995	0.50718981	1
330268	2009	0.21271285	5.58494	67	70	21	295	0	40	222	1	0	0	0	0	0	0.52230048	0.15610328	12.214571	20.333696	0	0.095793076	0.63012141	2.3547907	0.6783874	1
330276	2009	0.55313951	5.2475286	61	60	21	295	0	158	763	1	0	0	0	1	0	0.52695882	0.33758301	12.266063	20.876917	0	0.15243469	0.4101634	2.3723049	0.51592451	1
330276	2014	0.58907896	5.9479976	64	65	21	295	0	158	791	1	0	0	0	1	0	0.56781447	0.30604357	12.932939	19.96051	1	0.097372673	0.59799743	3.1720407	0.60767853	1
330277	2009	0.29432046	23.389868	56	55	21	359	0	82	497	1	0	0	0	1	1	0.52725971	0.20994739	12.755811	20.613226	0	0.082347579	0.93706572	1.3349481	0.55588728	1
330304	2009	1.7446871	0.98917514	76	66	21	308	0	292	1781	1	0	0	0	0	0	0.44009334	0.18157953	12.787008	20.77656	0	0.066432476	0.30837747	0.98330098	0.35922736	1
330306	2009	1.3758887	1.3884482	55	49	21	303	0	403	3187	1	0	0	0	0	0	0.39294127	0.2075735	12.170121	21.199467	0	0.29353732	0.13507748	2.2954123	0.20095564	1
330307	2014	0.46377599	-11.936321	77	76	21	304	0	193	1046	1	0	0	0	0	0	0.42402607	0.2089089	14.539666	18.772898	1	0.023374017	1.0563228	2.3438516	0.61561233	1
330316	2009	0.61272562	-7.7911615	65	51	21	297	0	205	600	1	0	0	0	0	1	0.57063359	0.17636986	13.553843	20.690502	0	0.10861261	-0.37949842	0.41822371	-0.81835866	1
330340	2009	0.71227306	4.4216666	63	58	21	301	0	80	744	1	0	0	0	0	0	0.49343142	0.15974776	12.86503	20.667107	0	0.063067168	-0.18378982	0.83166867	-0.16666432	1
330386	2009	0.33003712	7.8100333	45	39	21	295	0	196	786	1	0	0	0	1	0	0.38508135	0.28245068	12.468223	20.119865	0	0.21477336	-0.12234671	1.3314188	-0.095136233	0
330386	2014	0.55706596	-3.8484898	46	46	21	295	0	184	556	1	0	0	0	1	1	0.51803792	0.42304698	12.944496	18.763443	1	0.12295453	0.42288798	1.5025071	0.47474661	0
330394	2009	1.3213551	2.4481061	71	63	21	296	1	462	2711	1	0	0	0	0	1	0.43325964	0.14668916	13.034368	20.551003	0	0.087757871	0.19153738	1.271929	0.26380506	1
330399	2009	0.82678521	-0.35477328	47	41	21	297	0	660	2005	1	0	0	0	0	0	0.20804887	0.618622	12.61869	21.590387	0	0.33271483	0.57756251	1.7071067	0.45412633	1
330399	2014	0.87897098	-1.8044448	51	50	21	297	0	660	1916	1	0	0	0	0	0	0.25375476	0.61047107	12.544166	19.765394	1	0.041437794	0.41706276	0.86651433	0.38019231	1
331310	2014	0.34715	3.9020517	64	69	21	295	0	25	154	1	0	0	0	0	0	0.53212851	0.17871486	13.040967	19.192009	1	0.081113689	0.75742865	1.6955328	0.68416363	1
340002	2009	1.0942959	5.7274971	84	73	36	309	0	730	5465	0	1	0	0	0	1	0.49407056	0.22668622	12.250056	18.905497	0	0.10473003	1.0993229	2.4822338	0.85384321	1
340004	2009	0.90711015	-1.3612931	71	67	36	320	0	335	1944	0	1	0	0	0	0	0.48768198	0.18320268	12.301073	20.842222	0	0.11779286	0.91007119	0.92234468	0.65485758	0
340004	2014	0.32869101	-6.6505456	70	69	36	320	0	335	1687	0	1	0	0	0	1	0.53224504	0.16721494	12.688828	19.127895	0	0.045909256	0.93873006	0.69071573	0.63912743	0
340008	2009	0.35541421	-1.5788479	64	64	36	312	0	152	865	0	1	0	0	1	1	0.49343872	0.3766776	13.157578	20.262497	0	0.1314861	0.82210106	2.2628896	0.58250588	0
340008	2014	0.41202098	10.125152	69	71	36	312	0	102	734	0	1	0	0	1	1	0.50957322	0.22816116	11.740299	19.361555	0	0.054168954	1.0298028	1.4182645	0.67147839	0
340010	2009	1.0498984	-9.1068754	70	69	36	318	0	267	1519	0	1	0	0	0	0	0.50148821	0.17385332	13.136065	21.795853	0	0.1097798	0.51477861	1.438558	0.36356339	1
340010	2014	0.99977803	1.1331053	62	67	36	318	0	274	1556	0	1	0	0	0	0	0.50797373	0.25328329	13.331028	20.155943	0	0.13058515	0.77893496	1.1381993	0.47724384	1
340011	2009	0.2628203	4.0584078	78	80	36	309	0	42	371	0	1	0	0	1	1	0.60554636	0.20198676	12.472403	20.280529	0	0.080412261	1.1048765	4.3898005	0.60935676	1
340013	2009	0.073313802	-2.5296316	67	70	36	311	0	116	749	0	1	0	0	1	1	0.53096586	0.23262995	12.992567	21.015688	0	0.10639565	1.1225117	1.2475457	0.7629059	1
340014	2009	2.5124505	5.3027868	81	75	36	320	0	846	4249	0	1	0	0	0	1	0.45811921	0.18430474	11.16457	19.677971	0	0.074791491	0.86589336		1.2408645	1
340015	2009	0.96151674	-6.5841379	67	70	36	311	0	170	1035	0	1	0	0	1	1	0.50917482	0.20388454	12.792296	20.010952	0	0.11397327	0.53205526	1.4409021	0.42314276	0
340015	2014	0.52573496	-1.9528637	56	57	36	311	0	148	1312	0	1	0	0	0	1	0.51880848	0.15250102	13.558115	18.766636	0	0.098599136	0.62116051	0.89588708	0.75056493	0
340023	2009	1.3320109	5.1119766	74	69	36	309	0	98	858	0	1	0	0	0	1	0.57222348	0.2517969	12.741477	20.043011	0	0.064399973	0.88991249	3.889859	0.72755086	1
340027	2009	0.49341649	4.6048269	64	63	36	314	0	219	946	0	1	0	0	1	0	0.57746339	0.17425525	14.103367	21.409954	0	0.11706366	1.3946488	2.5154841	0.7200104	0
340027	2014	0.50480598	3.6917911	63	66	36	314	0	155	802	0	1	0	0	1	0	0.61262995	0.28783211	13.990872	19.649279	0	0.11163543	1.6135191	2.3724234	0.77943873	0
340028	2009	0.72308111	3.5963244	60	57	36	318	0	614	3982	0	1	0	0	0	0	0.39108554	0.20513862	13.062475	21.970909	0	0.12001073	0.78031069	1.7071037	0.41153443	1
340028	2014	1.07973	5.8234043	60	63	36	318	0	592	4520	0	1	0	0	0	1	0.43249649	0.25155237	11.466054	21.02072	0	0.074344367	0.89903373	2.6758716	0.49109709	1
340032	2009	2.9182744	2.478183	72	68	36	311	0	397	2215	0	1	0	0	0	0	0.43954706	0.17003556	12.632009	19.408937	0	0.13239816	0.4392679	0.69109976	0.2902455	0
340032	2014	1.02905	10.01509	67	69	36	311	0	423	2572	0	1	0	0	0	0	0.37879744	0.41238517	12.763852	18.495632	0	0.060969025	0.17142999	0.72644883	0.16885424	0
340039	2009	0.53882694	3.2589371	79	72	36	320	0	203	1244	0	1	0	0	1	0	0.59997851	0.11346298	13.020431	20.967087	0	0.071223989	0.097981133	0.91282648	0.16692466	1
340040	2009	1.9874055	3.5520501	82	77	36	314	1	861	5686	0	1	0	0	0	1	0.41756704	0.22483958	13.243806	22.501478	0	0.13981999	0.62728566	3.5822935	0.47166175	0
340040	2014	0.55829602	7.4302254	79	74	36	314	1	909	5857	0	1	0	0	0	1	0.5150317	0.25769678	12.8151	20.973295	0	0.072482973	0.71880847	4.9619431	0.58583325	0
340041	2009	0.29880652	1.1568961	61	63	36	315	0	110	798	0	1	0	0	0	0	0.45377335	0.18078136	12.671251	20.269035	0	0.10215642	0.49191254	2.4192588	0.64518946	0
340041	2014	0.30475	2.7175975	60	63	36	315	0	76	901	0	1	0	0	0	1	0.56270385	0.20278683	13.252893	19.13913	0	0.061299432	0.41425014	1.6456305	0.57975048	0
340047	2009	1.8279862	-0.039955154	83	77	36	320	1	818	6530	0	1	0	0	0	1	0.42909572	0.19487929	13.824514	22.33893	0	0.12407286	0.52878666	1.6836729	0.4088892	1
340047	2014	1.7835081	0.10008212	79	74	36	320	1	831	7112	0	1	0	0	0	1	0.4676632	0.19537218	12.250352	20.950418	0	0.08553376	0.54816586	1.8768805	0.4356685	1
340060	2009	0.3608101	-3.2132246	74	65	36	313	0	224	755	0	1	0	0	0	1	0.57489675	0.21288192	12.878369	20.647886	0	0.06344682	0.24218416	0.98914933	0.2141251	0
340060	2014	0.067188002	-6.6385813	66	64	36	313	0	188	619	0	1	0	0	0	0	0.60345286	0.2871182	12.114472	19.490431	0	0.089309543	0.074081793	0.91673064	0.10979769	0
340069	2009	1.0226474	0.48048916	75	74	36	318	0	618	5721	0	1	0	0	0	1	0.40424988	0.25823322	13.512657	20.141724	0	0.11145809	0.62993908	2.9466341	0.3586714	0
340069	2014	1.2514091	20.547529	75	73	36	318	0	704	6047	0	1	0	0	0	1	0.35670191	0.26086426	12.964201	18.770529	0	0.055509217	1.3325489	3.5901346	0.55818963	0
340070	2009	0.86182797	8.9405727	64	63	36	312	0	210	1726	0	1	0	0	0	0	0.52578831	0.1724406	13.513942	20.162785	0	0.086530469	1.022974	2.2338951	0.64674467	1
340071	2014	0.527484	-35.462059	67	70	36	318	0	96	975	0	1	0	0	1	1	0.54746789	0.27742508	11.923469	19.574558	0	0.26212671	-0.33651218	0.4525919	-0.25083491	1
340091	2014	0.31104001	18.092901	77	74	36	313	0	1007	7865	0	1	0	0	0	1	0.44760033	0.20184834	12.577057	18.15913	0	0.072276331	0.53292912	5.3089705	0.74273616	1
340096	2014	0.292418	14.435906	61	68	36	320	0	76	562	0	1	0	0	0	1	0.49181819	0.29242423	12.08436	19.072313	0	0.089884154	1.2655727		1.2541468	1
340097	2009	0.26367795	-1.87067	78	78	36	320	0	220	607	0	1	0	0	1	1	0.67151213	0.21875554	11.894872	20.930901	0	0.061438426	1.3186566	1.4046264	0.4908129	0
340097	2014	0.32359698	6.6925855	77	77	36	320	0	208	606	0	1	0	0	1	1	0.37294418	0.2358119	12.678744	19.829258	0	0.054484755	1.5312215	1.4026414	0.58439875	0
340114	2014	1.333593	0.52182257	83	76	36	318	0	660	4841	0	1	0	0	0	1	0.48048416	0.072513968	12.313605	18.525133	0	0.023719531	0.54417527	1.0197381	0.47135663	1
340115	2009	1.8819525	1.860925	82	76	36	312	0	356	2665	0	1	0	0	1	1	0.53694069	0.090227194	13.395749	20.3092	0	0.071410336	1.6038347	2.1449282	0.57157493	0
340115	2014	0.82134402	16.959288	85	82	36	312	0	371	3108	0	1	0	0	1	1	0.55056804	0.10906561	11.088128	18.885929	0	0.049907923	1.7229546	2.5189776	0.67120743	0
340119	2009	0.31688222	-0.80005068	58	62	36	311	0	107	613	0	1	0	0	1	1	0.48816141	0.25756639	11.803888	20.342985	0	0.090429559	0.9031958	1.5221332	0.59375072	1
340123	2009	0.43341517	-0.09847337	66	66	36	313	0	122	962	0	1	0	0	0	0	0.49043304	0.23521796	12.842103	19.573217	0	0.11075611	0.93521982	6.3755612	0.52116913	0
340123	2014	0.36852199	0.33950609	64	67	36	313	0	101	947	0	1	0	0	0	0	0.41639903	0.1864727	11.372758	18.685785	0	0.099008039	0.78199863	6.1492701	0.54906708	0
340126	2009	0.43108028	0.03579988	63	67	36	318	0	220	1010	0	1	0	0	1	0	0.51784855	0.28822961	13.285106	20.527746	0	0.11177182	1.3058233	5.3943391	0.6857574	0
340126	2014	0.208204	0.71192825	62	69	36	318	0	206	994	0	1	0	0	1	1	0.46467471	0.19252281	12.75367	19.541519	0	0.079095937	0.82417935	2.2328246	0.80089641	0
340132	2009	0.32671198	1.241196	60	60	36	312	0	102	702	0	1	0	0	1	0	0.50752556	0.22737306	13.15826	20.673086	0	0.13472289	0.62660944	2.0172167	0.39006588	1
340151	2009	0.38301969	-2.9709394	64	67	36	318	0	142	748	0	1	0	0	1	0	0.55818069	0.22034113	13.272755	21.507603	0	0.1509157	0.5467357	3.2357981	0.52041274	1
340151	2014	0.144934	4.3596177	56	61	36	318	0	142	715	0	1	0	0	1	1	0.65635663	0.26685154	12.520015	20.19022	0	0.068884604	0.67199546	2.8319554	0.54567891	1
340159	2009	0.2588886	-2.1416538	70	65	36	312	0	110	349	0	1	0	0	0	1	0.57924265	0.13183731	13.337055	20.295187	0	0.092110239	0.74222863	3.0261157	0.47450513	1
340160	2009	0.24176618	-1.1222109	70	64	36	144	0	191	674	0	1	0	0	1	0	0.58752054	0.19343185	13.656066	20.77206	0	0.082239822	0.82678932	2.2529955	0.70645708	1
341311	2014	0.275251	-6.2058649	80	78	36	313	0	25	188	0	1	0	0	0	1	0.48513514	0.087837838	13.307899	19.406605	0	0.10186186	0.21145093	1.3482718	0.15648501	1
341319	2014	0.113056	6.1303201	69	71	36	309	0	52	379	0	1	0	0	1	1	0.77355176	0.14569923	12.654875	19.158354	0	0.083102167	0.97366256	1.4639235	0.68839324	1
341320	2014	0.145309	-8.283597	63	71	36	320	0	25	148	0	1	0	0	1	1	0.7897839	0.076620825	12.975978	19.478161	0	0.068012401	0.21362934	1.0894076	0.30530748	1
350006	2014	0.68193704	7.1534314	52	54	64	324	0	630	1526	0	0	1	0	1	0	0.34443891	0.11850374	13.855186	19.490223	1	0.036566511	0.50234258	2.6785827	0.5064674	1
350011	2009	2.1673725	5.7750964	71	64	64	322	1	447	2325	0	0	1	0	0	1	0.39292556	0.20755558	12.122571	19.723436	0	0.12230193	0.82237798	2.5269754	0.56967747	0
350011	2014	2.5006192	10.249299	67	62	64	322	1	486	3653	0	0	1	0	0	1	0.37295231	0.12054739	12.007089	18.733326	1	0.026078161	0.53382427	1.7403913	0.60915542	0
350019	2009	0.45669436	6.4911785	58	56	64	323	0	264	2929	0	0	1	0	0	0	0.44946063	0.126644	13.711274	20.066278	0	0.033551585	0.40847906	4.3547029	0.35807633	1
350070	2009	0.36648533	-0.28802663	77	67	64	322	0	94	1539	0	0	1	0	0	1	0.54994464	0.14997233	12.341384	19.358261	0	0.077361524	0.003009843	1.5989432	0.034812212	0
350070	2014	0.6947	5.10918	79	74	64	322	0	117	1608	0	0	1	0	0	1	0.38628542	0.12192216	13.213389	18.405912	1	0.029526196	-0.009816427	1.3907332	0.02452606	0
351322	2014	0.098684996	-0.088337176	54	73	64	321	0	64	98	0	0	1	0	1	0	0.49222797	0.18134715	12.806459	19.383356	1	0.016033741	0.20718145	1.4752171	0.40646821	1
351323	2014	0.18151401	0.45742649	70	61	64	323	0	20	50	0	0	1	0	1	0	0.85714287	0.037142858	13.158539	19.041277	1	0.040323596	0.86829346	3.7148123	0.67513341	1
351330	2014	0.182741	1.6960998	73	74	64	321	0	25	187	0	0	1	0	1	0	0.53156823	0.17820774	13.25036	19.381306	1	0.023195587	0.95875621	3.6576207	0.70599842	1
351331	2014	0.18433501	1.572395	62	55	64	323	0	20	185	0	0	1	0	1	0	0.61002785	0.11699165	12.798369	19.433048	1	0.02816518	-0.17020833	0.54393756	-0.20567368	1
351332	2014	0.223748	-2.6483965	79	70	64	324	0	20	254	0	0	1	0	1	0	0.61130744	0.11660777	13.317576	19.254261	1	0.033706155	0.14158507	0.95933449	0.32532102	1
351335	2009	0.2373497	4.9112954	65	65	64	322	0	25	243	0	0	1	0	1	0	0.42205581	0.17086454	13.025069	20.62056	0	0.070106149	1.9243654	1.1759466	0.48253697	0
351335	2014	0.164952	-3.4895663	66	72	64	322	0	25	276	0	0	1	0	1	0	0.42459017	0.12213115	13.136046	19.636087	1	0.029360482	0.6510489	1.9444329	0.31023604	0
360001	2009	0.49658617	11.706029	68	63	41	327	0	188	801	0	0	1	0	0	1	0.48975137	0.045549441	13.183586	19.90416	0	0.062487282	0.50986028	1.4484993	0.61887324	1
360002	2009	0.35983938	6.6326737	62	62	41	329	0	55	522	0	0	1	0	1	0	0.49337748	0.15976821	12.918063	20.497183	0	0.071242981	1.194415	1.3601862	0.69092405	1
360003	2009	3.0428803	4.0646582	68	63	41	327	1	466	3138	0	0	1	0	0	1	0.29351571	0.34212115	13.2059	21.270037	0	0.24000645	0.77081138		0.827797	1
360008	2009	1.0036988	3.770689	72	77	41	329	0	228	1852	0	0	1	0	1	0	0.51202071	0.28039637	13.064048	19.882393	0	0.12711947	0.83638412	1.5697836	0.47603375	1
360008	2014	1.016832	6.0405483	71	74	41	329	0	247	2032	0	0	1	0	1	0	0.57500428	0.27301559	13.265905	18.940779	1	0.091249011	1.0012592	1.6789317	0.59817815	1
360009	2009	0.65532404	9.4080076	77	69	41	330	0	234	983	0	0	1	0	0	1	0.55734038	0.17603686	13.025374	20.454144	0	0.11967877	1.0093116	1.2826891	0.62088853	0
360009	2014	0.808231	4.9443913	71	74	41	330	0	217	1003	0	0	1	0	0	0	0.59576786	0.21176288	12.190121	19.688084	1	0.15802667	1.3299785	2.4027433	0.66210151	0
360010	2009	0.30551112	1.0750895	62	66	41	326	0	154	880	0	0	1	0	1	0	0.58404559	0.19626464	12.553268	20.766621	0	0.10361421	1.2375433	2.7552836	0.72991168	1
360010	2014	0.445674	2.8138752	71	71	41	326	0	149	1007	0	0	1	0	1	0	0.61431873	0.19668975	13.009631	19.686779	1	0.04894964	1.3661532	4.9815922	0.66848546	1
360013	2014	0.40810901	12.683725	66	68	41	330	0	71	613	0	0	1	0	1	0	0.47628012	0.2996988	12.905496	19.198248	1	0.050116587	1.4922198	8.238945	0.90863591	1
360014	2009	0.17883649	4.1415358	55	58	41	329	0	77	474	0	0	1	0	1	0	0.49329245	0.15983136	12.671895	20.660236	0	0.15516761	0.44662136	3.130286	0.35471582	1
360025	2009	0.95032173	26.141638	67	66	41	328	0	221	1338	0	0	1	0	0	0	0.57302153	0.1195974	14.436326	19.930288	0	0.055707216	0.97211951	1.2520556	0.3915453	1
360029	2014	0.29178101	6.0845752	71	77	41	334	0	102	610	0	0	1	0	0	0	0.49951565	0.11010656	13.42578	19.536945	1	0.052802738	1.7420878	1.2256433	0.65861511	1
360032	2009	0.43606091	6.0069747	73	71	41	330	0	72	488	0	0	1	0	1	0	0.54977471	0.093404345	12.013381	20.65477	0	0.059788175	1.0081065	2.644938	0.73978478	1
360032	2014	0.65116805	6.9185243	68	71	41	330	0	53	472	0	0	1	0	1	0	0.74746269	0.14686567	11.998939	19.549982	1	0.13940105	1.1109916	3.3588977	0.74340236	1
360037	2009	0.26052997	-0.37053466	70	68	41	328	0	210	1021	0	0	1	0	0	1	0.44016075	0.18158986	12.609788	20.600069	0	0.10478803	0.29482388	0.95526022	0.59910452	0
360037	2014	0.91963398	-6.8971658	75	76	41	328	0	199	1009	0	0	1	0	0	1	0.4144237	0.3916291	12.275044	19.726498	1	0.12342077	0.3748937	1.3243972	0.65249497	0
360039	2009	0.84211737	4.1039639	68	69	41	329	0	407	2380	0	0	1	0	1	1	0.49996907	0.19142486	12.055311	19.052584	0	0.096852519	0.48989555	1.2117332	0.53300887	1
360040	2009	0.30716988	7.3263941	63	63	41	329	0	87	754	0	0	1	0	1	1	0.54309028	0.23941867	13.409807	21.096996	0	0.073126853	0.67313963	3.7246299	0.57238907	0
360040	2014	0.36113501	7.9111471	58	68	41	329	0	61	791	0	0	1	0	1	1	0.55709928	0.21687564	14.125799	19.524305	1	0.040205292	0.86264837	3.3380711	0.64233637	0
360041	2009	0.33658195	5.3072906	60	57	41	328	0	287	1639	0	0	1	0	0	0	0.69339275	0.059351921	12.439146	20.724638	0	0.041181635	0.43121657	1.6906226	0.39207587	1
360044	2014	0.34420499	7.5609674	55	60	41	330	0	63	334	0	0	1	0	1	0	0.62561095	0.23069404	13.2269	19.150858	1	0.044998471	2.5673771	5.1557961	0.76902825	1
360046	2009	0.25905058	3.4093387	76	77	41	327	0	45	422	0	0	1	0	0	0	0.4774074	0.10555556	12.97212	20.141092	0	0.057053313	0.44657022	3.2819889	0.45335779	1
360051	2009	6.1548057	9.4177408	72	66	41	330	1	752	5382	0	0	1	0	0	0	0.40311882	0.26373211	12.231288	20.183727	0	0.14204027	0.84118932	3.118439	0.46788245	1
360052	2009	0.88065916	6.5057092	65	62	41	330	0	383	2755	0	0	1	0	0	1	0.55420697	0.16760954	11.204795	21.108889	0	0.12096828	0.7387315	2.3313425	0.52497447	1
360056	2009	0.66643757	8.0671768	74	68	41	327	0	228	1130	0	0	1	0	0	1	0.45509586	0.097006388	12.662685	20.164263	0	0.073143519	0.47420108	1.4384276	0.535752	1
360064	2009	0.92510444	4.6625743	61	58	41	335	1	417	2325	0	0	1	0	0	1	0.52978998	0.18215613	12.014331	20.792879	0	0.10373086	0.8265968	1.248859	0.54808706	1
360065	2009	1.0308194	13.992839	74	71	41	328	0	146	751	0	0	1	0	1	0	0.52423698	0.13983643	12.079271	20.930479	0	0.11315868	1.2741052	4.1179905	0.64524889	1
360066	2009	0.13791095	13.796923	75	72	41	330	0	416	2438	0	0	1	0	0	1	0.44918975	0.15785754	12.918379	19.885822	0	0.10740139	1.2689743	1.9447466	0.60261333	1
360068	2009	0.31517345	6.6687436	64	61	41	334	0	619	4145	0	0	1	0	0	1	0.35726294	0.20188299	12.11527	20.118435	0	0.12910764	1.3324233	0.72741896	0.57617611	0
360068	2014	0.061957002	2.7068894	73	72	41	334	0	649	4312	0	0	1	0	0	1	0.42089957	0.20397003	11.984359	18.793709	1	0.035317618	1.2187779	0.84509236	0.60288328	0
360070	2009	0.59070295	1.3396019	72	68	41	326	0	337	2293	0	0	1	0	0	1	0.46991584	0.18358247	12.825008	19.843081	0	0.10198615	0.44024345	2.9453826	0.43972102	1
360071	2014	0.56097305	18.044809	63	68	41	180	0	69	266	0	0	1	0	1	0	0.72182739	0.17563452	12.578784	19.580496	1	0.056704674	2.7729783	2.4886127	0.88819569	1
360072	2009	0.61185926	3.3710666	69	64	41	329	0	222	1492	0	0	1	0	0	0	0.57011878	0.18991487	13.198754	19.862366	0	0.041807428	0.67506081	1.5384632	0.56375283	0
360072	2014	0.53777099	6.1417165	71	70	41	329	0	222	1758	0	0	1	0	0	0	0.56924534	0.22533727	12.297597	18.587009	1	0.051539168	0.70049924	1.5699904	0.51617664	0
360074	2009	0.3922255	12.39592	70	69	41	334	0	223	1114	0	0	1	0	0	1	0.4603205	0.14585932	12.081869	19.870428	0	0.096353129	2.0458708	1.3382796	0.78572887	1
360076	2009	2.7872343	4.3134565	64	63	41	332	0	314	1617	0	0	1	0	0	0	0.5159077	0.16533475	12.223466	20.483269	0	0.12464889	0.54513639	0.56933284	0.3115719	0
360076	2014	0.61259902	3.7532814	67	69	41	332	0	302	1311	0	0	1	0	0	1	0.58375293	0.25388834	12.789622	18.915422	1	0.068845786	0.68538791	2.7344778	0.35219714	0
360077	2009	0.18649985	23.721571	77	73	41	328	0	401	2172	0	0	1	0	0	1	0.46582231	0.12356183	11.552692	19.321831	0	0.036252256	1.7568889	1.6215473	0.79050237	1
360081	2009	0.42055705	11.860376	74	72	41	334	0	264	1070	0	0	1	0	0	1	0.47332102	0.23724365	12.471179	21.149557	0	0.14035238	1.1755354	1.9202225	0.79879183	1
360084	2009	0.51798809	0.71825439	77	73	41	326	0	593	4128	0	0	1	0	0	0	0.53641224	0.11504993	12.277731	19.393661	0	0.076445572	0.8778854		1.0165044	1
360090	2009	0.30085444	7.0492001	74	70	41	334	0	198	1197	0	0	1	0	0	1	0.57323384	0.054129355	13.066694	21.396965	0	0.028264103	0.64457387	2.7149155	0.58716148	1
360091	2009	0.39428207	-2.1076086	61	61	41	328	0	116	707	0	0	1	0	0	0	0.56716138	0.048656773	13.531913	20.740849	0	0.042465359	0.74050933	1.2333927	0.654118	1
360095	2009	0.99979872	26.057962	70	71	41	334	0	181	1813	0	0	1	0	1	0	0.46708333	0.20097223	13.002603	19.396645	0	0.14161251	1.1161091		0.48927394	1
360096	2014	0.16916901	-22.040462	57	61	41	357	0	120	365	0	0	1	0	1	0	0.55725557	0.28352857	11.983147	19.974926	1	0.10313302	0.88427389	0.58488292	0.54636443	1
360098	2009	0.71755916	6.1146965	65	62	41	328	0	365	2154	0	0	1	0	0	0	0.58188963	0.14413019	12.76867	20.183311	0	0.048550762	0.97354805	1.3160254	0.4205294	1
360098	2014	0.94698399	-0.97504389	67	67	41	328	0	350	2217	0	0	1	0	0	0	0.59396613	0.14374885	10.921301	18.614845	1	0.074350119	0.94998866	1.6389726	0.47120795	1
360107	2009	0.64533335	-6.3372517	80	80	41	328	0	50	346	0	0	1	0	1	0	0.43228039	0.28559065	12.289902	20.322281	0	0.11473158	0.6396482	1.2452688	0.45753598	1
360112	2009	0.63140029	-0.49660522	72	68	41	334	0	445	2872	0	0	1	0	0	1	0.38048756	0.28144938	12.396773	20.906715	0	0.18717925	0.81501168	2.6652613	0.65695959	1
360118	2009	0.4949187	6.2857895	62	62	41	329	0	297	2023	0	0	1	0	0	1	0.55388576	0.18722309	13.409638	20.898205	0	0.078697242	0.83133602	2.4390471	0.68771958	1
360121	2009	0.4541508	-8.0558519	70	75	41	180	0	113	628	0	0	1	0	1	0	0.4536109	0.18093035	14.211648	19.972485	0	0.016662324	1.1205602	2.1373055	0.41049519	1
360121	2014	0.43794701	5.0644355	71	76	41	180	0	113	623	0	0	1	0	1	0	0.47834873	0.1902425	13.406658	18.82835	1	0.12704413	1.4212101	4.6066508	0.5105527	1
360125	2009	0.22649929	4.2776856	47	48	41	328	0	259	952	0	0	1	0	1	0	0.42059812	0.080601312	12.890768	20.716448	0	0.13541409	0.43457848	2.8943191	0.446603	1
360131	2009	0.44206005	9.1045666	64	67	41	326	0	196	822	0	0	1	0	0	0	0.60623169	0.22271016	13.293049	19.631018	0	0.043822356	0.87690073	1.3060459	0.50914323	1
360132	2009	1.6874371	0.3645432	57	55	41	327	0	187	887	0	0	1	0	0	1	0.49177808	0.13580976	13.185224	20.195419	0	0.18195601	0.5698691	3.0043297	0.60830462	1
360134	2009	0.27130109	2.4746304	76	73	41	327	1	525	2400	0	0	1	0	0	1	0.34020767	0.17698416	12.476753	19.403257	0	0.11548647	0.86385882	1.1684498	0.56297606	1
360134	2014	0.231437	10.007572	78	75	41	327	1	472	3000	0	0	1	0	0	1	0.36861393	0.21070348	12.100063	18.372116	1	0.071307078	1.2795097	1.8478227	0.75945538	1
360145	2009	0.47565383	8.8322754	64	62	41	331	0	285	1325	0	0	1	0	0	0	0.55335939	0.14151511	12.142337	21.672726	0	0.097331397	0.81149918	1.7267505	0.5268051	1
360147	2009	0.4076663	-1.3385282	63	61	41	329	0	152	1134	0	0	1	0	0	0	0.5633803	0.16068585	14.237991	20.851244	0	0.083809346	0.62253654	1.4563942	0.43356076	0
360147	2014	0.88018799	0.8013801	65	63	41	329	0	152	1065	0	0	1	0	1	0	0.47847301	0.19029851	12.567888	19.770155	1	0.060561825	0.29125112	2.2837892	0.26805833	0
360152	2014	0.46524099	9.8913298	74	71	41	329	0	243	893	0	0	1	0	0	1	0.40627611	0.28624269	13.044332	18.800655	1	0.057250548	-0.28145382	0.43850785	-0.34224162	1
360155	2009	0.56982499	7.676681	71	69	41	328	0	316	2024	0	0	1	0	0	1	0.5541786	0.069462977	11.908571	21.188915	0	0.091498807	0.62675017	1.0596482	0.46532005	0
360155	2014	0.70002198	6.7574682	75	71	41	328	0	310	2083	0	0	1	0	0	0	0.59818542	0.098682575	11.301507	20.574726	1	0.046300307	0.66625881	1.2166995	0.40408596	0
360156	2009	0.32857183	2.6504743	61	64	41	334	0	102	504	0	0	1	0	1	1	0.48601559	0.24805135	13.050985	20.286718	0	0.14088726	0.77266163	3.1118052	0.52185822	1
360163	2014	1.094788	13.202598	84	81	41	327	0	529	3213	0	0	1	0	0	0	0.48710057	0.1529382	12.539851	19.152874	1	0.074336752	1.3281757	6.448411	0.57748556	1
360174	2009	0.56781512	3.8657134	61	61	41	330	0	168	1157	0	0	1	0	0	0	0.45369622	0.18083265	12.689817	20.628195	0	0.073868848	0.28493437	0.72008842	0.29246804	0
360174	2014	0.50630498	4.928762	59	66	41	330	0	168	1137	0	0	1	0	0	1	0.47839957	0.19034959	13.864278	19.35178	1	0.080877125	0.42052305	1.2344762	0.33563301	0
360179	2009	1.3154233	2.1457422	78	73	41	327	0	375	1940	0	0	1	0	0	0	0.4683212	0.089368813	13.102987	21.438456	0	0.057529759	0.65166211	1.108399	0.41374761	1
360179	2014	2.368834	5.8963909	74	73	41	327	0	342	3216	0	0	1	0	0	0	0.48915914	0.11360116	13.044294	19.620808	1	0.090365633	0.87904918	0.35714015	0.58060402	1
360180	2009	2.5154724	11.175607	81	76	41	328	1	1214	24548	0	0	1	0	0	1	0.41515231	0.1040194	13.063635	22.023548	0	0.031542126	0.022540614	0.81831247		0
360180	2014	2.3589542	8.2130136	86	83	41	328	1	1278	25856	0	0	1	0	0	1	0.44391498	0.14776069	11.469267	21.094505	1	0.01863737	0.11221368	0.82175064		0
360185	2009	0.35397285	4.6943922	59	57	41	335	0	140	823	0	0	1	0	1	0	0.55000001	0.21031469	13.479942	19.785042	0	0.10652725	1.5041684	7.384645	0.70391899	1
360189	2009	0.33914509	-1.2787293	67	70	41	329	0	65	215	0	0	1	0	0	0	0.52572143	0.27540779	12.750402	20.273062	0	0.11003412	0.46425122	2.6560316	0.77419651	0
360189	2014	0.38950801	1.4954331	72	73	41	329	0	55	261	0	0	1	0	0	0	0.51676697	0.33791918	12.959125	19.336182	1	0.1248818	0.48260877	2.3181655	0.77077514	0
360203	2009	0.28196022	1.6880687	63	64	41	329	0	95	611	0	0	1	0	1	0	0.53105968	0.27746651	13.827411	20.788754	0	0.073685311	0.12396558	1.633262	0.17687261	1
360211	2009	0.48524767	6.5786586	66	63	41	357	0	319	1470	0	0	1	0	0	1	0.58707058	0.16855644	13.114968	21.914845	0	0.11115405	0.55579871	1.8083991	0.51074153	1
360211	2014	0.89426798	6.007102	67	69	41	357	0	312	1564	0	0	1	0	0	1	0.61166668	0.20787036	13.109958	20.102911	1	0.061883453	0.68556559	2.4724877	0.64053702	1
360218	2009	0.5084269	12.279139	62	67	41	329	0	197	1172	0	0	1	0	0	0	0.44544476	0.29051331	13.338435	20.303282	0	0.10757637	0.57507569	2.0495839	0.47946981	1
360234	2009	0.43641093	0.29260486	58	53	41	327	0	180	1271	0	0	1	0	0	1	0.45375374	0.18078078	12.856435	20.161104	0	0.096963964	-0.30720788	1.5725436		1
360236	2009	0.39096999	6.4398317	71	69	41	327	0	111	474	0	0	1	0	0	1	0.45364538	0.1809181	13.517456	20.132986	0	0.12221832	0.48596847	1.736385	0.66416079	1
360259	2009	0.32942078	5.2597098	78	74	41	334	0	72	386	0	0	1	0	0	1	0.52704293	0.32598472	12.471373	21.243206	0	0.11854926	0.6583463	1.6865556	0.38815963	1
360262	2009	0.29744124	0.7338447	81	76	41	334	0	100	631	0	0	1	0	0	1	0.50659877	0.10972851	12.606845	19.786076	0	0.12400303	-0.10833708	0.48477507	-0.057224572	1
361306	2009	0.28186017	15.04741	76	73	41	328	0	25	174	0	0	1	0	0	1	0.5224396	0.15650173	12.240606	20.085108	0	0.12850147	0.7501086	4.3501663	0.88089114	0
361306	2014	1.59226	4.8454819	75	78	41	328	0	25	163	0	0	1	0	0	1	0.5318436	0.17877094	12.484485	19.239719	1	0.09476418	1.3313769		0.9698416	0
361314	2014	0.29475001	1.8476692	81	81	41	334	0	25	355	0	0	1	0	1	0	0.79178083	0.036986303	12.569905	19.455688	1	0.085107081	1.0565522	2.4436908	0.86408097	1
361318	2009	0.34254196	18.609638	72	69	41	334	0	25	190	0	0	1	0	1	1	0.52380955	0.088336781	13.207479	20.302448	0	0.10808682	1.7509249	1.384073	0.76247579	1
361319	2014	0.28882599	7.1499667	78	71	41	329	0	25	146	0	0	1	0	1	0	0.42695475	0.073045269	12.568507	19.250589	1	0.045765538	-0.23218237	0.24579176	-0.25398359	1
361321	2014	0.168071	4.9970579	75	77	41	329	0	25	182	0	0	1	0	0	0	0.86587983	0.090128757	12.794321	18.98349	1	0.050706778	0.35064006	1.8287092	0.38201368	1
361325	2009	0.41791889	1.6245269	74	74	41	329	0	68	394	0	0	1	0	1	0	0.49366325	0.15992758	12.632536	20.147707	0	0.062483482	0.48182794	1.9642407	0.39836541	1
361328	2009	0.35645556	29.944464	77	74	41	180	0	35	254	0	0	1	0	1	1	0.32936832	0.19647253	12.29496	19.791851	0	0.096889302	3.1078682	5.5063434	0.64748806	1
370007	2009	0.1758755	7.7329407	85	70	73	339	0	27	81	0	1	0	0	1	0	0.40933332	0.18666667	13.211443	20.572058	0	0.084522299	0.61139065	5.9247169	0.66005534	1
370013	2009	0.25748745	-0.20749511	82	77	73	339	0	341	1412	0	1	0	0	0	1	0.38840663	0.089834377	13.075281	21.934036	0	0.047051486	0.54268032	2.5350764	0.82349229	1
370019	2009	0.52379268	4.4270458	58	60	73	339	0	71	363	0	1	0	0	1	0	0.50056034	0.19051176	12.982217	20.744143	0	0.09550976	1.6910472	8.5143213	0.58191091	0
370019	2014	0.26538301	-4.9532981	60	62	73	339	0	46	374	0	1	0	0	1	0	0.45350826	0.21049629	13.072994	19.544416	0	0.05066881	1.085943	6.0314054	0.53865397	0
370023	2009	0.58739847	-3.8315036	66	67	73	336	0	108	751	0	1	0	0	1	0	0.58971602	0.1482358	12.75801	20.028086	0	0.072180346	1.9153035	1.8838679	0.6284579	0
370023	2014	0.53197402	11.367279	74	79	73	336	0	117	824	0	1	0	0	1	0	0.51980072	0.39078456	14.217869	19.13187	0	0.065278664	2.3263545	2.9933102	0.77982175	0
370028	2009	2.5334489	6.2313514	78	72	73	339	0	572	3090	0	1	0	0	0	1	0.43038186	0.1588334	12.853831	19.745611	0	0.061664354	1.1018634	3.3248305	0.56454188	1
370047	2009	0.41415355	14.442341	61	57	73	339	0	176	516	0	1	0	0	1	1	0.45370084	0.18086095	14.419058	21.639872	0	0.089509763	0.86064261	1.5406826	0.84693217	1
370048	2009	0.20790614	-5.7978911	54	55	73	22	0	71	197	0	1	0	0	1	0	0.50983673	0.29719549	14.073043	20.459354	0	0.16554841	0.2465713	1.5334715	0.47709352	1
370057	2009	0.23683557	-0.34268025	56	62	73	340	0	66	221	0	1	0	0	0	1	0.80132449	0.12748344	13.605944	21.204565	0	0.15554139	0.16731645	1.4220597	0.49376336	1
370103	2009	0.058392555	-13.583302	70	76	73	339	0	46	100	0	1	0	0	1	0	0.78139538	0.062790699	12.511266	20.403122	0	0.06550362	0.97501409	7.1265831	0.36575013	1
370106	2014	0.44140601	3.5579052	69	73	73	339	0	335	1613	0	1	0	0	0	1	0.50810671	0.1735438	13.686067	19.070648	0	0.064273909	1.445287	5.6417994	0.93141979	1
370114	2009	0.45948362	7.2225151	72	65	73	340	0	555	3126	0	1	0	0	0	1	0.45014799	0.10978305	15.887591	19.291826	0	0.058450989	0.72019821	2.5316243	0.47204551	0
370114	2014	0.63281596	12.30349	74	70	73	340	0	547	2753	0	1	0	0	0	1	0.46299776	0.130291	13.979268	18.650381	0	0.039741233	0.17709953	1.2303131	0.12913778	0
370218	2014	2.2669451	27.501509	81	78	73	340	0	81	420	0	1	0	0	0	1	0.2750861	0.23329507	12.829866	19.398129	0	0.042821355	0.98577619	1.8871533	0.81822902	1
370227	2009	0.19260772	8.0279264	85	78	73	340	0	36	207	0	1	0	0	0	1	0.29646301	0.18263666	12.52587	20.245626	0	0.064958259	-0.05141902	0.34716815	0.015838282	1
380001	2009	0.62819582	4.5956049	70	68	92	344	0	49	676	0	0	0	1	1	0	0.50432569	0.27124682	13.473413	20.096409	0	0.076346867	0.3637782	1.9437991	0.54009569	1
380014	2009	0.48898476	2.6764014	75	64	92	342	0	185	1361	0	0	0	1	0	1	0.44808242	0.15924442	13.082076	20.254572	0	0.060396057	0.52455717	1.7741064	0.51310742	1
380018	2009	1.3457843	7.9327674	82	73	92	343	0	307	1498	0	0	0	1	0	1	0.48581585	0.16466406	12.739635	19.386456	0	0.10960092	0.73499918	3.2744029	0.91701025	0
380018	2014	0.79370803	11.222461	79	71	92	343	0	320	1938	0	0	0	1	0	1	0.53008467	0.2138564	12.738446	18.09725	1	0.077563912	0.51271898	4.0590539	0.90525311	0
380021	2009	0.34883025	-2.0255141	59	54	92	344	0	149	1157	0	0	0	1	0	0	0.4634876	0.18177019	13.134837	20.343704	0	0.07079497	0.51026946	1.3396251	0.51003504	0
380021	2014	0.46587899	0.29653659	65	64	92	344	0	148	1108	0	0	0	1	0	0	0.50205761	0.24344812	13.873844	19.530876	1	0.093810588	0.4311628	2.857995	0.45724618	0
380022	2009	0.40157473	6.2884054	67	64	92	342	0	67	593	0	0	0	1	1	1	0.5225035	0.3751758	14.047687	20.274492	0	0.054651238	0.83598387	5.4191322	0.86545265	1
380029	2009	0.97410196	3.152699	83	78	92	344	0	48	647	0	0	0	1	0	0	0.25505528	0.37206793	12.662527	20.169943	0	0.12351313	0.59499562	2.6995704	0.68364471	0
380029	2014	0.49067801	-1.720551	81	78	92	344	0	48	662	0	0	0	1	0	0	0.17104846	0.4054482	13.409871	19.210596	1	0.032133996	0.39400402	1.2789507	0.48288101	0
380037	2009	0.0890503	8.6077948	83	80	92	344	0	40	426	0	0	0	1	0	1	0.37245622	0.26833886	12.249915	20.272827	0	0.088910669	0.93841308	6.8125587	0.57339311	1
380037	2014	0.13699299	8.7079659	86	83	92	344	0	40	390	0	0	0	1	0	1	0.46095526	0.19029568	13.044502	19.255049	1	0.076190948	0.74740827	1.4938086	0.86631531	1
380047	2009	0.40436724	8.845665	74	67	92	341	0	261	2092	0	0	0	1	0	1	0.44943058	0.25413504	12.464662	20.143435	0	0.053854354	0.89926863		0.56606054	0
380047	2014	0.185325	25.021809	78	69	92	341	0	250	2369	0	0	0	1	0	1	0.47394297	0.21573254	12.555266	18.860716	1	0.08741837	-8.80E-11		0	0
380050	2009	0.48817387	4.010622	61	60	92	343	0	100	898	0	0	0	1	1	0	0.40848178	0.21984732	13.2056	19.783287	0	0.097348273	0.73505431	1.7943059	0.50255096	0
380050	2014	0.62554306	9.8529291	59	64	92	343	0	100	1064	0	0	0	1	1	0	0.5252372	0.23111954	13.409721	18.801918	1	0.051850513	0.94896609	1.9667165	0.60175771	0
380051	2009	0.86729664	3.2709274	74	68	92	345	0	422	3315	0	0	0	1	0	1	0.45781624	0.23607503	14.250622	19.959679	0	0.048782304	1.0513188	1.5390748	0.52701825	1
380052	2014	0.52658194	4.4899473	62	60	92	151	0	49	401	0	0	0	1	1	1	0.46708465	0.31935737	12.441426	19.195923	1	0.045270745	0.51064181	2.5862801	0.45933208	1
380056	2009	0.28481683	7.7150793	71	65	92	345	0	40	208	0	0	0	1	0	0	0.49805826	0.17281553	12.952677	20.092524	0	0.079223365	1.0899473	4.1319866	0.87493199	1
381303	2014	0.059817001	4.6128035	79	77	92	344	0	25	318	0	0	0	1	1	1	0.50869566	0.21086957	12.707353	19.445484	1	0.023927491	0.29192412	1.0581334	0.63296878	1
381315	2014	0.36807901	-3.4623113	66	70	92	151	0	55	203	0	0	0	1	1	1	0.43620899	0.23086269	12.606981	18.924488	1	0.058366194	0.11472287	2.3814099	0.19423014	1
390001	2009	0.62880886	-6.2656455	63	61	23	360	0	248	986	1	0	0	0	0	0	0.41786164	0.1127044	11.952139	19.387579	0	0.092540182	0.2311089	1.3990346	0.28006056	0
390001	2014	0.450008	8.4680128	60	57	23	360	0	248	1039	1	0	0	0	0	1	0.46461859	0.19260034	13.230673	18.39979	0	0.064150959	0.25940263	1.0061717	0.3107278	0
390003	2009	0.30672532	0.095648244	72	71	23	350	0	72	354	1	0	0	0	1	0	0.48331803	0.13100705	12.531634	20.217321	0	0.082117938	-0.045509778	1.0693743	-0.015700992	1
390008	2009	0.38364467	-6.3298149	67	65	23	357	0	95	354	1	0	0	0	1	0	0.80243379	0.10987831	13.030374	20.496136	0	0.008529621	0.97148848	2.5009341	0.63167888	0
390008	2014	0.245731	0.30632925	69	69	23	357	0	95	371	1	0	0	0	1	0	0.49042144	0.1822052	12.207081	19.461279	0	0.049186099	1.1152983	1.6076508	0.64301372	0
390009	2009	0.76282948	1.1026258	69	64	23	351	0	467	1920	1	0	0	0	0	1	0.51691222	0.17642899	11.13564	18.863668	0	0.10104874	0.15873958	1.6113541	0.14981295	1
390012	2014	1.14799	5.9985347	73	73	23	356	0	139	327	1	0	0	0	0	1	0.6389212	0.039580908	13.333034	19.158783	0	0.02707018	0.26057675	0.90844554	0.24672122	1
390013	2009	0.36823758	8.2996464	80	73	23	350	0	123	1031	1	0	0	0	1	0	0.52837926	0.11253281	12.945975	19.997429	0	0.060272958	1.2096174	2.1492932	0.66274047	0
390013	2014	0.85129499	15.440774	80	75	23	350	0	132	1353	1	0	0	0	1	0	0.55936819	0.15395787	13.176909	19.002523	0	0.051508065	1.3664694	1.6040862	0.6943692	0
390016	2014	0.37013701	-1.3432066	48	56	23	335	0	238	1001	1	0	0	0	1	0	0.6472165	0.15361188	12.115667	20.032814	0	0.083263926	0.23183908	0.67325646	0.31049395	1
390027	2009	0.36001113	0.82378483	62	59	23	356	1	740	3549	1	0	0	0	0	1	0.32351592	0.48454991	13.207603	20.607143	0	0.23666432	0.25968018	3.343143	0.29014832	0
390027	2014	0.706743	3.9398818	65	64	23	356	1	665	3776	1	0	0	0	0	1	0.27851596	0.39930555	11.915298	19.52191	0	0.028490486	0.24726032	2.6712253	0.29665962	0
390028	2009	0.42484307	-1.0596026	55	51	23	357	1	395	1892	1	0	0	0	0	1	0.4738192	0.17867066	12.906906	20.364157	0	0.11051708	0.6238206	1.4421078	0.88171822	0
390028	2014	0.305242	0.10279001	68	65	23	357	0	482	2272	1	0	0	0	0	1	0.44990522	0.23110203	12.542499	19.413219	0	0.061745793	0.61323643	8.0546036	0.96887022	0
390030	2009	0.41982439	-6.9993229	53	52	23	358	0	200	789	1	0	0	0	1	1	0.42561048	0.19452055	13.123123	21.556368	0	0.083186202	-0.33608422	0.95099539	-0.39255404	1
390031	2009	0.39298204	-5.7504311	54	55	23	358	0	126	542	1	0	0	0	1	1	0.71503377	0.060810812	14.091783	20.494169	0	0.058565121	0.40426832	1.4241115	0.63103098	1
390035	2009	0.38184682	9.3155537	70	68	23	346	0	57	300	1	0	0	0	0	0	0.36873749	0.15173204	12.843108	20.250927	0	0.059441492	0.29195482	2.2315416	0.35129225	0
390035	2014	0.33982998	2.1644759	77	75	23	346	0	57	303	1	0	0	0	0	1	0.51233923	0.19603755	12.971786	19.523251	0	0.043146662	0.64608043	3.1423991	0.83807844	0
390037	2009	0.59064424	3.7050374	70	67	23	357	0	171	966	1	0	0	0	0	1	0.51979899	0.086733669	12.649083	20.200861	0	0.07596159	0.98117596	3.2907777	0.75102282	1
390037	2014	0.62334603	0.12690143	71	70	23	357	0	179	1004	1	0	0	0	0	1	0.47843316	0.19030906	12.99316	19.307661	0	0.041800436	1.0397184	4.8534107	0.79414725	1
390039	2009	0.27402508	3.5021133	51	55	23	354	0	117	640	1	0	0	0	1	0	0.54557234	0.1349892	11.958959	20.248777	0	0.048217446	0.55006772	1.8498728	0.42219955	0
390039	2014	0.23162299	2.5862136	61	66	23	354	0	111	596	1	0	0	0	1	0	0.52365464	0.15316381	11.962856	19.480345	0	0.049546741	0.53265625	1.2399542	0.43821505	0
390041	2009	0.52948529	-1.6533027	61	61	23	357	0	189	1150	1	0	0	0	0	0	0.57012165	0.21197081	12.65769	20.384212	0	0.15272534	0.42183557	1.3908817	0.31330162	0
390041	2014	0.38542002	3.2155595	56	63	23	357	0	143	949	1	0	0	0	0	0	0.55016077	0.23236871	13.499325	19.223207	0	0.069662407	0.36951923	1.678622	0.34670958	0
390042	2009	0.90684718	-4.0361614	66	64	23	357	0	274	1651	1	0	0	0	0	0	0.52838427	0.15106639	13.437654	20.599483	0	0.091586336	0.54745013	0.71270633	0.36994413	1
390042	2014	0.670044	9.8423643	71	72	23	357	0	260	1448	1	0	0	0	0	0	0.54667199	0.2180433	12.828565	19.094677	0	0.04201984	0.72891057	1.2530431	0.52761167	1
390043	2009	0.26255617	4.1995268	69	72	23	359	0	83	393	1	0	0	0	1	0	0.50201452	0.1821112	13.830141	19.733639	0	0.10666984	0.41696665	1.134871	0.47650021	1
390044	2014	1.388792	2.530484	72	69	23	358	0	679	4608	1	0	0	0	0	0	0.5910393	0.19724569	12.025223	19.294411	0	0.089128204	0.048587393	1.6467298	0.069947995	1
390048	2009	0.34205717	3.9786916	48	56	23	352	0	123	718	1	0	0	0	1	0	0.60159779	0.21187912	12.896152	21.696877	0	0.10526944	0.30045369	2.2636521	0.2726905	1
390049	2009	1.8943529	1.9439651	76	71	23	346	1	606	4019	1	0	0	0	0	0	0.44500852	0.19784458	12.852216	20.534891	0	0.084872484	0.26851165	2.236073	0.17293489	1
390052	2009	0.27626106	-1.6655021	52	55	23	347	0	96	607	1	0	0	0	1	0	0.49342614	0.15983501	13.337652	20.456041	0	0.091051362	0.58823907	1.1552948	0.6180234	0
390052	2014	0.317514	-8.6487198	45	52	23	347	0	96	499	1	0	0	0	1	0	0.6637401	0.16988586	13.001728	19.272205	0	0.089482993	0.48122847	0.59718853	0.41664311	0
390056	2009	0.23734319	-1.5909359	60	64	23	347	0	73	321	1	0	0	0	1	1	0.48478863	0.27024892	12.307506	20.545174	0	0.12266691	0.58722073	1.4087683	0.50224608	0
390056	2014	0.226836	1.5757974	63	68	23	347	0	70	347	1	0	0	0	1	0	0.48213303	0.2726773	12.961935	19.518373	0	0.067998797	0.62985247	1.0199981	0.56636876	0
390057	2009	0.53235608	-3.0986519	83	72	23	346	0	208	1422	1	0	0	0	0	0	0.43715158	0.09090092	12.695837	19.604294	0	0.00823052	0.87325305	1.3514881	0.43486795	0
390057	2014	0.49844301	8.4108238	75	73	23	346	0	202	1485	1	0	0	0	0	0	0.48305374	0.11582791	12.375121	18.198082	0	0.030021111	1.256873	1.5778651	0.55875951	0
390063	2009	0.64331156	5.989922	76	70	23	351	1	351	2127	1	0	0	0	0	0	0.52039057	0.1366456	11.811349	19.186375	0	0.080972046	0.48980477	1.4829053	0.37278223	1
390065	2014	0.59823298	17.997007	69	70	23	352	0	76	798	1	0	0	0	0	1	0.53116596	0.18406257	13.47246	18.416092	0	0.063618287	1.6437702	5.3816051	0.77421749	1
390066	2014	0.52411103	0.2228297	66	69	23	352	0	151	1192	1	0	0	0	0	1	0.50962806	0.12503298	13.299011	19.902632	0	0.025240425	-0.059566393	0.72671473	-0.03123175	1
390067	2009	1.0477614	1.8864915	66	57	23	352	1	599	3736	1	0	0	0	0	0	0.45984194	0.13888976	13.798095	20.703016	0	0.076301478	0.3884896	1.5347496	0.31626788	0
390067	2014	1.243984	6.3029447	76	75	23	352	0	662	5029	1	0	0	0	0	0	0.47941455	0.15678313	12.999494	19.923487	0	0.0527336	0.57648963	1.6113458	0.36870128	0
390073	2009	0.13398036	2.1527371	71	66	23	347	0	440	2042	1	0	0	0	0	0	0.52422541	0.1518507	13.689187	20.529522	0	0.11078437	0.42295828	1.9914503	0.44041207	1
390079	2009	0.38061091	15.951387	78	74	23	359	0	224	1112	1	0	0	0	1	1	0.53366899	0.16157961	12.22344	21.164646	0	0.056434546	0.63442034	0.95500946	0.36666042	1
390079	2014	0.47914499	18.131372	76	74	23	359	0	251	1241	1	0	0	0	1	1	0.50267726	0.16698794	11.807702	20.975416	0	0.035829064	1.6069413	1.6053773	0.63504952	1
390080	2014	0.39245999	-0.37301722	69	70	23	356	0	146	940	1	0	0	0	0	1	0.47843942	0.19028063	12.231643	19.690533	0	0.06003077	-0.047891494	1.6772417	-0.034436323	1
390086	2009	0.66528207	1.8008099	79	69	23	357	0	203	1293	1	0	0	0	1	0	0.44007236	0.18159205	13.371941	19.387556	0	0.2008905	0.99850142	1.1900517	0.69969249	1
390093	2009	0.22669168	1.0902033	61	60	23	357	0	79	446	1	0	0	0	1	1	0.57967031	0.096459098	13.027992	20.376053	0	0.097166047	0.61219144	1.4205586	0.57157701	1
390095	2009	0.50476801	-7.4870033	56	59	23	360	0	30	247	1	0	0	0	0	1	0.56591779	0.17888936	12.90582	20.350945	0	0.089674897	-0.58693403	0.31115821	-0.81835866	1
390097	2009	0.89429772	1.3939532	77	70	23	356	0	265	1532	1	0	0	0	0	0	0.45252472	0.10589875	12.118628	20.959694	0	0.048964728	0.77360743	1.588387	0.86828768	1
390100	2014	1.5635151	9.95716	81	76	23	355	0	630	4737	1	0	0	0	0	1	0.5115037	0.20137791	12.435691	18.451416	0	0.061145633	0.6030125	2.4916174	0.53714317	1
390101	2009	0.52861351	1.8717699	72	65	23	363	0	100	708	1	0	0	0	0	0	0.52057928	0.12766768	12.00244	20.309235	0	0.006707503	0.34123707	2.1197767	0.57446921	1
390108	2009	1.2826948	2.5114882	51	50	23	356	0	166	808	1	0	0	0	0	0	0.43984476	0.189162	12.782315	20.789894	0	0.078048766	0.49142709	1.9020644	0.5059517	1
390111	2009	2.0058184	11.104709	79	71	23	356	1	760	9556	1	0	0	0	0	1	0.29560721	0.22303617	12.411141	19.772255	0	0.091786124	0.27511767	3.0640864	0.31587547	0
390111	2014	0.94062901	14.478141	81	73	23	356	1	789	11671	1	0	0	0	0	1	0.3345401	0.21572258	12.359997	18.493555	0	0.0197025	0.4670313	7.781424	0.48086157	0
390113	2009	0.37151596	-0.97292262	63	67	23	351	0	233	1046	1	0	0	0	1	0	0.5568378	0.19710837	13.139904	20.312733	0	0.094125316	0.55922139	1.1995925	0.45529979	1
390113	2014	0.58990598	4.6575418	66	70	23	351	0	210	1085	1	0	0	0	1	0	0.57312602	0.1799912	12.87258	19.119967	0	0.036625177	0.67242849	1.8175535	0.47762439	1
390115	2009	0.54299349	-2.6873024	66	64	23	356	0	477	2622	1	0	0	0	0	0	0.50160289	0.17171407	12.260406	21.328032	0	0.10512704	1.0243431	2.5326552	0.73137456	0
390115	2014	0.793715	3.3164687	64	63	23	356	0	460	2546	1	0	0	0	0	0	0.52240598	0.22837201	12.172955	20.162161	0	0.19708166	1.4399568	2.4795728	0.77744001	0
390116	2009	0.28654733	-1.4000759	58	58	23	356	0	129	756	1	0	0	0	0	1	0.47716603	0.23175415	12.916412	20.584454	0	0.10255918	0.18574567	2.8173134	0.24478827	1
390119	2009	0.39566147	0.18366395	73	66	23	360	0	244	1397	1	0	0	0	0	0	0.44178173	0.1898441	13.000409	20.317945	0	0.10862375	-0.078116581	0.77479035	-0.093053959	1
390122	2009	0.32209006	0.69966823	73	75	23	351	0	50	268	1	0	0	0	1	0	0.4935239	0.15989281	12.911326	20.248232	0	0.13058738	0.15161043	0.32445073	0.30531251	1
390132	2009	0.24602179	0.29335698	35	41	23	356	0	315	1546	1	0	0	0	0	0	0.43960559	0.17000821	12.746549	20.387611	0	0.45063293	-0.075305149	0.69677615	-0.091758654	1
390132	2014	0.32337499	-1.697783	42	45	23	356	0	315	1628	1	0	0	0	0	0	0.42825755	0.21767788	13.186414	19.378611	0	0.10361705	-0.1790888	0.41616547	-0.29645559	1
390133	2009	1.0755028	-1.0720752	79	72	23	346	1	783	5518	1	0	0	0	0	1	0.44979396	0.15738133	11.748786	18.860857	0	0.071476936	0.46182787	1.7628686	0.31179875	0
390133	2014	0.54494202	2.6542945	77	74	23	346	1	784	6452	1	0	0	0	0	1	0.4699398	0.15171921	11.95779	18.596445	0	0.020068189	0.69536901	1.8465862	0.46713409	0
390142	2009	3.512058	2.4178915	53	51	23	356	1	701	3428	1	0	0	0	0	1	0.39109868	0.20514359	12.723435	21.402655	0	0.1976753	0.35274747	1.3908458	0.31293905	1
390142	2014	2.5255659	6.030582	57	61	23	356	1	489	4684	1	0	0	0	0	1	0.44568306	0.40015712	12.674882	20.033819	0	0.033758212	0.6530813	1.7668625	0.45672089	1
390146	2009	0.5558331	1.6253935	62	63	23	351	0	105	559	1	0	0	0	1	0	0.52345538	0.15474829	13.244972	19.733774	0	0.14029741	0.58551997	2.1807413	0.55341393	1
390147	2009	0.48008117	1.642256	65	68	23	357	0	224	1056	1	0	0	0	0	0	0.66360229	0.10078311	12.51102	20.984997	0	0.0848061	0.71904516	1.242575	0.66037101	1
390147	2014	0.44936898	3.3132701	68	74	23	357	0	210	1053	1	0	0	0	0	0	0.6312806	0.11672249	11.920362	19.721916	0	0.034742907	0.56338066	0.77108836	0.52694446	1
390153	2009	0.56904447	16.246635	86	80	23	356	0	157	1069	1	0	0	0	0	1	0.43920654	0.024092516	12.644463	20.122347	0	0.015868286	2.0472293	3.5849578	0.78221905	1
390154	2009	0.32374227	3.9256606	48	49	23	351	0	218	762	1	0	0	0	1	0	0.62526369	0.076740503	12.022211	20.643017	0	0.066686511	0.62940365	1.2766713	0.4587965	0
390154	2014	0.241804	2.3554118	57	66	23	351	0	218	634	1	0	0	0	1	0	0.64993078	0.10803324	12.492477	19.437572	0	0.022364384	0.2869499	1.1305821	0.25959745	0
390156	2014	0.451758	1.8186018	60	63	23	356	0	382	1790	1	0	0	0	0	1	0.45711195	0.3862485	12.702633	21.185898	0	0.032534916	-0.062440533	0.55487436	-0.18587016	1
390157	2009	0.83413225	-9.4545565	68	64	23	357	0	92	418	1	0	0	0	0	0	0.62680459	0.12001724	13.552647	20.247572	0	0.043967407	1.4846936	3.1511598	0.62266946	0
390157	2014	0.410606	3.8607519	60	58	23	357	0	138	433	1	0	0	0	0	0	0.7124927	0.077641562	12.980032	19.36904	0	0.053158041	1.4838548	2.5289063	0.66342562	0
390163	2014	0.418156	5.1754079	61	65	23	357	0	165	633	1	0	0	0	0	0	0.54502726	0.1534123	13.242047	18.869284	0	0.032343227	0.42437702	1.7188802	0.64939398	1
390168	2009	0.72299635	6.7557759	66	63	23	357	0	260	1378	1	0	0	0	0	0	0.57754254	0.12954441	12.914557	20.306662	0	0.014768956	0.77292526	0.25116622	0.39140701	1
390168	2014	1.3584449	7.3180556	70	69	23	357	0	288	1420	1	0	0	0	0	0	0.55983263	0.11682008	12.338689	18.882257	0	0.044454724	0.64264709	0.53072214	0.44263527	1
390173	2009	0.54630774	0.95559424	69	68	23	357	0	162	1016	1	0	0	0	1	0	0.62356812	0.12112964	12.279692	20.41168	0	0.086927071	0.93648827	0.94588625	0.58918965	1
390173	2014	0.494396	6.6547804	65	67	23	357	0	164	866	1	0	0	0	1	0	0.64987439	0.10759141	12.30857	19.328701	0	0.080838554	1.106281	1.1777041	0.58051348	1
390174	2009	1.2651148	7.462316	74	70	23	356	1	862	5852	1	0	0	0	0	1	0.38968235	0.18698052	12.36173	21.391737	0	0.10101879	0.48533881	1.7599362	0.42637154	0
390174	2014	0.75190103	3.0012376	77	73	23	356	1	937	6890	1	0	0	0	0	1	0.43378165	0.18300059	11.376756	20.49954	0	0.040861003	0.48575208	1.3462672	0.39483741	0
390179	2009	0.5916149	0.65636742	77	71	23	356	0	220	1571	1	0	0	0	0	0	0.39122608	0.12094139	12.051181	20.639923	0	0.056753706	0.53181708	2.2496917	0.58217335	0
390179	2014	0.70605999	0.90245503	83	81	23	356	0	211	1667	1	0	0	0	0	1	0.43909258	0.13795032	12.864989	19.448622	0	0.05531022	0.46243429	1.8187844	0.49764898	0
390180	2014	0.53693199	-0.92798442	56	55	23	356	0	400	2557	1	0	0	0	0	1	0.42647266	0.21448416	13.507381	19.01173	0	0.026661942	-0.054161303	2.0834444	-0.02553401	1
390185	2009	0.55510044	6.7585177	46	48	23	346	0	141	607	1	0	0	0	0	0	0.61596119	0.11390359	11.472111	20.51125	0	0.16135722	0.24301267	1.3454306	0.23363115	1
390189	2009	0.20240702	-0.14719394	83	82	23	350	0	70	290	1	0	0	0	1	0	0.78050315	0.038050316	12.3554	20.481268	0	0.063409813	1.1556619	2.6953444	0.78828853	1
390197	2014	0.48889199	9.4523172	53	56	23	346	0	143	808	1	0	0	0	0	0	0.56073028	0.29228762	12.342537	19.466747	0	0.046261027	0.33911762	1.197307	0.43330643	1
390198	2009	0.50568759	6.4341888	60	61	23	351	0	145	343	1	0	0	0	0	0	0.45370156	0.1807844	12.512394	20.598331	0	0.1609073	2.4845717	3.1111791	0.89953166	1
390198	2014	0.66482204	14.728421	67	67	23	351	0	168	473	1	0	0	0	0	0	0.47834235	0.19033736	12.799891	19.83147	0	0.018479707	2.3388264	3.2330568	0.86050272	1
390199	2009	0.25956908	-0.51420951	67	66	23	357	0	44	349	1	0	0	0	1	0	0.67375886	0.13144208	12.996467	20.858072	0	0.081613183	0.76760578	1.2098125	0.68198419	1
390199	2014	0.26731297	4.9817038	66	69	23	357	0	45	330	1	0	0	0	1	0	0.67609257	0.13110539	11.764568	19.648174	0	0.064985238	0.71332687	1.7722434	0.76501036	1
390201	2009	1.033812	8.1213093	66	66	23	346	0	231	1654	1	0	0	0	1	0	0.50560981	0.12704819	12.497431	20.443356	0	0.061941303	0.47514957	3.9033287	0.30232212	1
390201	2014	2.098664	7.0460267	66	67	23	346	0	235	1589	1	0	0	0	0	0	0.46460849	0.19257271	13.813264	19.547533	0	0.053820077	0.82253903	4.2394142	0.4895013	1
390203	2009	0.73821539	2.9973774	84	78	23	356	0	262	1733	1	0	0	0	0	0	0.5350908	0.048657365	12.045766	20.614735	0	0.027233932	0.45647591	1.6734225	0.31562313	0
390203	2014	0.936584	-16.204628	86	83	23	356	0	339	1882	1	0	0	0	0	0	0.58881849	0.058182999	11.399504	19.088762	0	0.02345996	0.41435117	1.4105682	0.33708414	0
390204	2009	0.39319944	4.7982655	58	60	23	356	0	233	1071	1	0	0	0	0	1	0.63714981	0.12803158	13.044667	20.120142	0	0.086729892	0.11983575	1.1461349	0.21851139	0
390204	2014	0.363792	5.0336895	59	60	23	356	0	231	985	1	0	0	0	0	1	0.64372921	0.17547169	12.045012	19.187729	0	0.051322818	0.22699441	2.760241	0.43089479	0
390211	2009	0.39093521	-0.44269162	64	62	23	335	0	239	1450	1	0	0	0	0	0	0.5744862	0.16137892	11.976248	20.498247	0	0.056939457	0.3084754	0.61295521	0.35114935	1
390222	2009	0.37816188	-3.0627983	68	62	23	356	0	205	1130	1	0	0	0	0	1	0.48039132	0.059469663	13.122044	20.581985	0	0.012787746	0.14519039	2.2679482	0.16541509	0
390222	2014	2.213115	6.305016	72	70	23	356	0	204	836	1	0	0	0	0	1	0.58518869	0.068679243	12.333317	19.915588	0	0.031928491	0.28237823	1.0610033	0.29384705	0
390223	2009	0.62215316	3.4435802	73	66	23	356	0	333	1613	1	0	0	0	0	1	0.4561604	0.22967955	12.575051	20.982885	0	0.093075842	0.57330275	2.1282389	0.70431757	1
390223	2014	0.77073401	-0.010877843	75	73	23	356	0	331	1739	1	0	0	0	0	1	0.48018312	0.24723247	11.748903	19.965158	0	0.03328979	0.75089926	0.20733745	0.6006009	1
390225	2009	0.59342158	10.996409	68	60	23	355	0	138	1710	1	0	0	0	0	0	0.4262234	0.10210434	11.430638	20.452461	0	0.03667517	0.39543283	2.313679	0.42597768	1
390226	2009	0.70003122	4.5651159	69	63	23	356	0	434	2277	1	0	0	0	0	1	0.33928347	0.27990884	12.225818	20.437731	0	0.1203237	0.84375298	4.3082809	0.66033685	0
390226	2014	0.65790802	0.72948921	77	72	23	356	0	415	2177	1	0	0	0	0	1	0.32132784	0.34444892	12.071489	19.341764	0	0.045812611	0.96035761	2.8500912	0.660478	0
390228	2014	0.94629604	12.283259	84	82	23	357	0	303	1943	1	0	0	0	0	0	0.60966867	0.069654867	13.381109	19.803198	0	0.014166865	1.1236359	1.8121965	0.69575959	1
390233	2009	0.45312139	0.55173641	66	64	23	363	0	111	1005	1	0	0	0	0	0	0.55229038	0.082454622	13.452559	19.965668	0	0.031698458	0.67581153	1.2277355	0.50112343	0
390233	2014	0.38672101	11.389932	72	71	23	363	0	93	957	1	0	0	0	0	0	0.6175124	0.066768408	13.172805	19.307209	0	0.059286095	0.86015499	1.6911068	0.59546542	0
390236	2009	0.32003346	-6.027935	68	76	23	359	0	183	393	1	0	0	0	1	1	0.56148374	0.12855691	12.970678	20.200773	0	0.12875135	0.77470261	1.7415043	0.56025845	1
390237	2009	1.1783124	4.5582571	67	65	23	360	0	224	1065	1	0	0	0	0	1	0.59163886	0.06818182	12.523223	20.698671	0	0.05470397	-0.015306545	0.64219582	0.010692325	1
390258	2009	0.80823451	11.821262	80	75	23	356	0	298	2223	1	0	0	0	0	1	0.31139803	0.079362519	12.729478	20.698442	0	0.042426094	0.73365372	4.2657061	0.56850839	1
390263	2009	0.5905475	9.4578409	80	75	23	346	0	156	1070	1	0	0	0	0	1	0.63267815	0.064598687	12.241094	19.961279	0	0.043367311	0.95834517	1.6061543	0.45283785	0
390263	2014	0.68045396	14.216043	78	78	23	346	0	162	1024	1	0	0	0	0	1	0.6586234	0.076246046	11.58352	19.336391	0	0.036019377	1.9142864	4.2244339	0.66592813	0
390266	2009	0.19071414	4.4335122	68	70	23	357	0	109	430	1	0	0	0	0	0	0.61573374	0.15620272	12.508564	20.420656	0	0.072634973	1.4318513	3.9791315	0.91167629	1
391300	2014	0.49327499	-4.7427111	80	82	23	350	0	25	309	1	0	0	0	0	1	0.74626863	0.063432835	12.990288	19.746613	0	0.10778111	0.045339957	1.4765748	0.074006826	1
391303	2014	0.188446	0.72278422	69	74	23	352	0	88	341	1	0	0	0	1	0	0.6465621	0.080820262	13.48963	19.347809	0	0.024189433	0.43790931	3.0674458	0.30460346	1
391307	2014	0.179873	0.57474625	79	79	23	347	0	25	191	1	0	0	0	0	0	0.53220856	0.17791411	12.440405	19.79026	0	0.038655058	0.38076615	2.077378	0.6355266	1
391308	2014	0.195794	-7.1315989	70	72	23	351	0	25	256	1	0	0	0	0	0	0.5323993	0.17863397	12.701877	19.325293	0	0.04856988	0.10703231	0.96412778	0.082657225	1
391313	2014	0.400089	0.21054769	70	76	23	351	0	84	520	1	0	0	0	1	0	0.54918033	0.13217214	13.585835	19.472065	0	0.027418237	0.36258835	1.5590016	0.35587928	1
410004	2009	0.60671335	-3.6104269	62	57	15	364	1	177	1016	1	0	0	0	0	0	0.55063373	0.13050571	12.285209	20.663733	0	0.031018201	0.26716062	1.6557729	0.38268551	1
410006	2009	0.59464228	0.26601139	75	72	15	364	0	119	566	1	0	0	0	0	1	0.45373186	0.1807768	13.405603	20.156694	0	0.072731711	2.7898035	2.1218765	0.81945419	0
410006	2014	0.83089298	-7.5431814	73	74	15	364	0	119	615	1	0	0	0	0	1	0.54592067	0.18279091	12.28951	19.069843	1	0.069405742	2.9709463	2.3576214	0.84660584	0
410007	2009	3.1811335	2.1587582	68	62	15	364	1	652	4227	1	0	0	0	0	1	0.38953122	0.18459161	12.160996	21.912451	0	0.10630537	0.59120375	1.7847835	0.46344674	0
410007	2014	0.050000001	-0.48287198	72	67	15	364	1	640	5162	1	0	0	0	0	1	0.43446022	0.23211816	13.012848	20.129852	1	0.042201873	0.67838919	1.5029238	0.55382556	0
410008	2009	0.35093144	-5.1220598	79	76	15	364	0	77	559	1	0	0	0	0	0	0.5644502	0.090453193	12.995204	20.150028	0	0.047173329	-0.001383459	1.2953621	0.03179875	0
410008	2014	0.37994298	3.5390739	89	87	15	364	0	85	686	1	0	0	0	0	0	0.64881217	0.1627073	12.968629	19.155083	1	0.045978975	0.15494424	2.0987666	0.19084035	0
410009	2009	1.68881	0.46482465	61	58	15	364	0	306	1647	1	0	0	0	0	1	0.53977585	0.17489065	13.111854	21.794275	0	0.088386983	0.19170362	0.95161361	0.29469588	1
410011	2009	0.35280105	-4.6554122	54	51	15	364	0	133	676	1	0	0	0	0	0	0.45367366	0.18079256	11.913595	20.247826	0	0.039479118	-0.25490361	0.62393737	-0.54599321	1
410012	2009	0.86753684	0.77966923	84	76	15	364	1	247	1779	1	0	0	0	0	1	0.59188098	0.066625349	13.34867	21.165604	0	0.056088325	0.70487022	1.4275725	0.61113942	0
410012	2014	0.83089298	3.582088	84	77	15	364	1	247	2215	1	0	0	0	0	1	0.62907755	0.090687953	12.25275	19.577406	1	0.047707919	0.85262436	1.6779286	0.6799702	0
420011	2014	0.17285401	-11.351233	69	75	37	368	0	35	246	0	1	0	0	0	1	0.55665022	0.063054189	12.895617	19.648769	0	0.15612935	0.11536504	1.1725482	0.20492418	1
420015	2014	0.27070999	-0.022778425	71	72	37	368	0	89	715	0	1	0	0	0	1	0.54067582	0.2585732	13.23572	20.475311	0	0.059489567	0.5120461	1.6446346	0.71224278	1
420023	2009	0.96814632	8.6964664	80	76	37	368	0	341	1835	0	1	0	0	0	1	0.50256139	0.069025613	13.232286	19.922186	0	0.043641012	0.50220317	0.60651773	0.33980897	1
420026	2009	0.78946745	8.0376844	84	82	37	366	0	316	1469	0	1	0	0	0	1	0.45240745	0.048816677	13.420057	19.344082	0	0.036373366	0.40887591	4.7693629	0.32710114	1
420027	2009	1.4775341	-0.72295874	72	70	37	368	0	387	2820	0	1	0	0	0	1	0.43211523	0.21429715	11.339081	20.682131	0	0.061101232	0.94219846	2.5630631	0.45891771	1
420049	2014	1.327063	15.234397	70	73	37	365	0	262	1026	0	1	0	0	0	0	0.41068998	0.21425329	12.749522	18.736959	0	0.060667515	2.5253079	1.4468189	0.78700536	1
420065	2009	0.76547194	21.056381	84	83	37	365	0	176	933	0	1	0	0	0	1	0.3505877	0.15732369	12.694901	20.297232	0	0.0396122	2.7087479		1.1224874	1
420070	2009	0.90842003	1.9349698	57	61	37	366	0	307	1218	0	1	0	0	0	0	0.68057555	0.2063088	12.601705	21.328959	0	0.092321374	0.88424075	2.7127318	0.47552449	0
420070	2014	0.90256703	0.4122031	58	65	37	366	0	238	1429	0	1	0	0	0	0	1	0.48063034	12.695185	20.643217	0	0.059234958	0.44410706	3.5466785	0.32902482	0
420087	2009	0.58850831	12.877949	84	77	37	365	0	349	2294	0	1	0	0	0	1	0.57130873	0.065242641	12.679119	20.500313	0	0.029350696	1.2252622		1.2921456	0
420087	2014	1.444833	15.265801	82	79	37	365	0	308	2007	0	1	0	0	0	1	0.65365583	0.049489144	12.231328	19.434076	0	0.059936628	1.3598505		1.8111579	0
430005	2009	0.55051875	14.697965	67	68	65	371	0	70	466	0	0	1	0	1	0	0.43712246	0.16501921	13.23063	20.075756	0	0.032866471	2.1304123	1.3205363	0.75888151	0
430005	2014	0.61549401	19.03759	65	69	65	371	0	81	424	0	0	1	0	1	0	0.49059561	0.18213166	13.444114	18.656492	0	0.036465164	3.4736557	1.302973	0.88336444	0
430012	2009	0.45115173	2.730458	69	73	65	371	0	293	679	0	0	1	0	1	1	0.4682861	0.12977958	12.306418	19.703142	0	0.08211939	2.4901392	1.3576556	0.86026913	1
430013	2009	0.40258783	-0.23614851	71	67	65	371	0	196	500	0	0	1	0	1	1	0.56649917	0.17319933	12.597643	19.751276	0	0.03424871	1.1441752	2.2180519	0.65149164	1
430014	2009	0.51543909	0.30449581	60	62	65	371	0	267	1148	0	0	1	0	1	1	0.51886791	0.090698443	13.040417	19.983845	0	0.042678192	1.0375384	2.1439793	0.6270631	1
430077	2014	1.018399	11.111899	67	66	65	370	0	369	2531	0	0	1	0	0	1	0.34980279	0.29146582	12.925731	18.212631	0	0.070657186	2.0297534	1.0096344	0.7890324	1
431300	2014	0.18530999	7.9426584	72	73	65	371	0	25	198	0	0	1	0	1	0	0.78959274	0.011312217	12.771073	19.205547	0	0.04985578	1.0977907	1.9747397	0.43467906	1
431315	2014	0.146165	3.4490137	73	83	65	371	0	20	57	0	0	1	0	1	1	0.60975611	0.20975609	12.82716	19.475861	0	0.062081151	0.69717181	3.5492938	0.47778448	1
440016	2009	0.22563511	-9.0937252	80	76	52	374	0	30	186	0	1	0	0	1	1	0.72615385	0.11487179	12.873354	20.614586	0	0.12150966	0.47579351	0.50231451	0.50162411	1
440017	2014	0.35530701	-2.1094072	80	73	52	376	0	345	1697	0	1	0	0	0	1	0.31754556	0.08335714	12.243886	17.805801	0	0.048457544	1.037707	3.052356	0.94004929	1
440025	2009	0.39342552	-11.79996	69	67	52	377	0	230	713	0	1	0	0	1	0	0.56505501	0.10790094	12.369849	20.812757	0	0.094090439	1.8368262		0.68119347	1
440025	2014	0.414496	-4.4095526	72	71	52	377	0	143	727	0	1	0	0	1	0	1	0.067816474	13.430138	19.549231	0	0.043650299	1.8705698	8.3685608	0.94230729	1
440048	2014	0.36743501	-5.025558	74	69	52	379	0	547	2643	0	1	0	0	0	1	0.63087684	0.089178152	12.634366	18.74774	0	0.084898189	0.45231736	1.5910863	0.47837952	1
440049	2009	2.3707056	11.136634	72	67	52	379	1	1192	9423	0	1	0	0	0	1	0.36297148	0.21758567	14.195908	19.917021	0	0.15298019	0.84433603	1.7573602	0.88920671	1
440049	2014	5.3370819	6.4088302	77	75	52	379	1	1446	9149	0	1	0	0	0	1	0.39296141	0.22742292	13.401155	19.013483	0	0.066287614	0.56269962	1.1696559	0.84875363	1
440050	2009	0.33247089	-0.17120601	68	65	52	377	0	100	392	0	1	0	0	1	1	0.51765174	0.19555731	13.227492	20.174894	0	0.1213172	0.54319203	1.2104955	0.68184507	0
440050	2014	0.36547899	-2.4077921	78	77	52	377	0	32	410	0	1	0	0	1	1	0.59202325	0.16742833	12.909735	19.500643	0	0.057314202	0.37738684	1.4560373	0.60291952	0
440063	2009	1.0916383	17.747761	70	68	52	375	1	488	2293	0	1	0	0	0	1	0.52540272	0.1591754	12.21147	19.852949	0	0.15065075	1.013746		1.2732987	1
440063	2014	0.48634899	4.6718612	71	70	52	375	1	658	2434	0	1	0	0	0	1	0.51267654	0.17010549	13.062314	19.162785	0	0.031159425	0.84805822	1.4892708	0.81856012	1
440065	2009	0.43916649	-0.057152968	68	70	52	380	0	81	562	0	1	0	0	0	0	0.49352333	0.15975821	13.804848	21.98683	0	0.13395953	0.47021252		0.3619509	0
440065	2014	0.31293797	3.0111241	68	69	52	380	0	80	557	0	1	0	0	0	0	0.49064383	0.18204884	13.247714	20.612339	0	0.1074831	0.54891688	4.6085124	0.3937819	0
440082	2014	2.70768	13.592718	82	78	52	380	0	395	1855	0	1	0	0	0	1	0.42832971	0.21766041	12.095519	20.217968	0	0.037684225	0.13526788	1.799224	0.25567609	1
440084	2009	1.368059	9.1308746	69	73	52	377	0	59	463	0	1	0	0	1	0	0.49333334	0.15958333	12.4297	20.640917	0	0.14015909	1.5388707		0.9481957	0
440084	2014	1.707126	16.84507	69	72	52	377	0	59	449	0	1	0	0	1	0	0.49079144	0.1821802	12.596476	19.233683	0	0.032040734	2.1119542		0.95147783	0
440091	2014	0.80805296	7.5891361	85	81	52	373	0	336	2431	0	1	0	0	0	1	0.42832094	0.21762002	14.361651	18.349997	0	0.022340963	1.0373147	5.3744535	0.61915791	1
440130	2009	0.23928456	-1.2855821	67	69	52	379	0	85	426	0	1	0	0	1	1	0.4934051	0.15962315	13.589993	20.498676	0	0.093246982	1.2360076		0.94840133	1
440152	2009	0.10569444	-2.1481731	62	54	52	379	1	348	2433	0	1	0	0	0	0	0.12426621	0.41852561	13.112182	20.350618	0	0.29975834	0.37941799	2.2533681	0.64749932	1
440153	2009	0.18545525	3.0476518	65	65	52	377	0	103	244	0	1	0	0	1	1	0.45372751	0.18080549	13.283137	20.514708	0	0.13863225	0.16388303	0.36337548	0.26919124	1
440180	2009	0.35238582	-22.912025	66	70	52	377	0	40	250	0	1	0	0	1	1	0.48791775	0.31928021	14.001355	20.810728	0	0.20603028	0.29324815	3.3176832	0.44782495	1
450007	2009	0.26670739	0.37337399	77	70	74	412	0	124	735	0	1	0	0	1	0	0.62376833	0.11079831	13.186185	20.075491	0	0.047873773	1.4139251	8.5143213	0.56848842	0
450007	2014	0.47573301	14.590777	77	75	74	412	0	124	803	0	1	0	0	1	0	0.65554571	0.097437032	13.817623	19.264002	0	0.057649691	1.4324176	8.3685608	0.6216231	0
450010	2014	0.82187998	16.786469	73	72	74	420	0	304	1780	0	1	0	0	0	0	0.48556304	0.1477382	13.992278	18.197699	0	0.07720831	2.0958526	3.3096702	0.80198979	1
450021	2009	0.93924952	14.497081	83	76	74	391	1	893	5046	0	1	0	0	0	1	0.36282301	0.11318191	13.27617	19.088797	0	0.057289112	1.2427635		0.83300823	1
450021	2014	1.863889	25.059309	83	78	74	391	1	844	3053	0	1	0	0	0	1	0.40459764	0.11533676	12.579299	17.87886	0	0.05178687	1.7569929		0.9563759	1
450028	2009	0.37066808	-1.4566451	71	70	74	396	0	280	748	0	1	0	0	0	1	0.32442132	0.43244213	12.615057	20.969177	0	0.18393686	0.11633248	2.9133074	0.1295988	1
450032	2009	0.30199146	2.659476	62	61	74	219	0	132	390	0	1	0	0	1	1	0.40270054	0.3275086	12.424846	21.519167	0	0.11489838	0.30823359	4.3430271	0.26169005	0
450032	2014	0.35245499	6.4154429	67	66	74	219	0	140	485	0	1	0	0	1	1	0.5074591	0.27718961	12.381783	20.48683	0	0.13499017	-0.073050857		-0.067068756	0
450033	2009	0.23462133	11.149909	67	64	74	396	0	480	1473	0	1	0	0	0	1	0.39235127	0.24074435	12.152105	21.421886	0	0.078676894	0.9054783	3.7659161	0.69176686	1
450040	2009	0.36281994	-3.2418852	69	67	74	400	0	641	3520	0	1	0	0	0	1	0.48949453	0.11141139	12.303747	19.124281	0	0.103083	0.70802939	1.8932971	0.57672244	0
450040	2014	0.62935799	37.049355	76	75	74	400	0	551	3049	0	1	0	0	0	1	0.52305084	0.11960548	11.246902	18.324219	0	0.14466043	1.2343303	3.6622999	1.100741	0
450042	2009	1.0594043	3.181272	73	68	74	418	0	603	1819	0	1	0	0	0	1	0.44328341	0.098513409	13.715975	19.549522	0	0.065116979	0.85078263	3.1703107	0.65256631	1
450051	2014	2.1141078	7.7733951	75	73	74	391	1	408	2189	0	1	0	0	0	1	0.38177913	0.25797984	13.541579	19.799154	0	0.10418773	0.87496203	5.5905781	2.0369511	1
450052	2009	0.14365466	-8.8170033	74	71	74	418	0	40	205	0	1	0	0	1	0	0.60947865	0.19241706	12.74427	20.509506	0	0.11035202	0.36074424	1.9908478	0.356262	1
450054	2014	0.592372	-6.5626869	76	74	74	413	1	614	5624	0	1	0	0	0	1	0.30907997	0.16118619	13.255506	18.521667	0	0.066651791	0.98294914	1.3738288	0.64215106	1
450064	2009	0.67968476	1.6087329	66	61	74	394	0	332	1651	0	1	0	0	0	1	0.45313808	0.10848775	12.804545	20.278021	0	0.022480575	0.78405583	1.9462733	0.89698428	1
450068	2009	1.1852638	7.5905004	71	67	74	397	1	860	4301	0	1	0	0	0	1	0.24206913	0.29725972	12.509174	19.668951	0	0.17226748	0.9858799		1.3872787	0
450068	2014	1.6225959	8.7108335	80	76	74	397	1	877	4520	0	1	0	0	0	1	0.26802832	0.28154257	12.071886	18.877016	0	0.053921953	0.73373109		1.9340693	0
450079	2009	0.55495375	8.8170767	77	69	74	391	0	202	934	0	1	0	0	0	1	0.36929306	0.20701399	12.433312	20.71887	0	0.070025861	1.4829488		0.66321456	1
450079	2014	0.80920601	12.506247	77	72	74	391	0	220	707	0	1	0	0	0	1	0.41166732	0.21532919	12.808578	19.926022	0	0.087854594	2.0540843	3.595639	0.65654373	1
450083	2009	2.1204967	10.908693	69	64	74	416	0	423	3352	0	1	0	0	0	1	0.51681513	0.090864845	12.422503	21.552378	0	0.049467534	1.2891577	6.0742335	0.83230001	1
450083	2014	1.146021	1.3248078	71	68	74	416	0	437	1765	0	1	0	0	0	1	0.5253976	0.11819085	13.045292	19.988291	0	0.075205751	1.3887508	5.8373771	0.85855615	1
450101	2009	0.6419518	-1.0327626	73	68	74	418	0	252	1215	0	1	0	0	0	1	0.32755208	0.32953152	13.17641	20.447701	0	0.086634837	0.17986721	2.6789849	0.13707837	1
450101	2014	0.53787702	3.8238394	73	72	74	418	0	277	1214	0	1	0	0	0	1	0.3561644	0.2173637	13.650796	19.703199	0	0.07009805	-0.010171324	1.7196661	0.024991538	1
450102	2014	0.30077201	35.510223	83	79	74	416	0	458	3066	0	1	0	0	0	1	0.48684946	0.18260084	13.19444	19.477781	0	0.025831196	1.4754834	3.345916	0.64410508	1
450128	2009	0.93236554	-2.7214191	64	63	74	396	0	202	873	0	1	0	0	0	0	0.36617911	0.45334017	13.687589	20.570845	0	0.17726742	0.84903759	3.2791939	0.51726675	1
450135	2009	1.0672808	-2.236376	78	73	74	394	0	619	3555	0	1	0	0	0	1	0.476715	0.12533735	13.491583	20.668982	0	0.077178419	0.73507005		1.999164	0
450135	2014	0.61000001	7.1786008	81	78	74	394	0	641	3890	0	1	0	0	0	1	0.52721936	0.11546873	14.322609	18.687935	0	0.089270845	0.74575478		2.0902476	0
450137	2009	0.64976734	-1.7126212	81	76	74	394	0	606	2278	0	1	0	0	0	1	0.34064645	0.18654966	13.564006	20.07663	0	0.10790084	0.34109646	2.2451341	0.33934987	0
450137	2014	0.69454104	9.083231	77	74	74	394	0	449	1134	0	1	0	0	0	1	0.32904574	0.22735268	11.564467	19.459749	0	0.055266496	0.85849965	3.429683	0.70590842	0
450148	2009	0.45928466	-5.9067736	58	59	74	394	0	48	385	0	1	0	0	0	1	0.46196896	0.18341389	13.092171	20.485741	0	0.051617187	-0.15993969	1.4704417	-0.2103121	1
450152	2009	0.46849591	-7.634305	62	62	74	413	0	154	826	0	1	0	0	0	1	0.31193137	0.1791006	12.82508	20.107008	0	0.081911787	0.80744612	2.1785994	0.85853845	1
450176	2009	0.4277443	3.1253834	77	71	74	402	0	245	876	0	1	0	0	0	0	0.39695945	0.37798092	11.19568	20.634632	0	0.20301603	0.57093817	0.66247904	0.48215702	0
450176	2014	0.46292701	-0.85260582	75	73	74	402	0	249	973	0	1	0	0	0	0	0.41826975	0.36330658	11.562301	19.231117	0	0.11085519	0.56402338	2.3418059	0.58843762	0
450187	2009	0.31387669	14.334011	69	67	74	397	0	60	251	0	1	0	0	1	1	0.4866167	0.1627409	13.815802	20.544649	0	0.098382905	1.7492266	3.1447787	0.82143635	1
450193	2014	0.89292103	8.404664	76	71	74	397	1	690	3505	0	1	0	0	0	1	0.53526658	0.05387111	11.299993	18.395794	0	0.042012524	0.69291157	2.4565468	0.84831917	1
450211	2009	0.65117824	0.63479429	77	71	74	397	0	217	1080	0	1	0	0	1	1	0.50082409	0.18719096	14.170193	20.348938	0	0.074881285	0.92193133	3.8106515	0.4153598	0
450211	2014	0.240493	-12.015004	72	69	74	397	0	217	934	0	1	0	0	1	1	0.60997933	0.086359613	13.69152	18.838894	0	0.1079018	0.56920636	8.3685608	0.35917708	0
450229	2009	0.85705715	10.638286	83	75	74	382	0	370	1979	0	1	0	0	0	0	0.50944692	0.11959843	12.79078	19.563236	0	0.1064571	1.0740488	1.3456823	0.63351387	1
450229	2014	1.08074	15.937415	79	73	74	382	0	391	1810	0	1	0	0	0	0	0.49234518	0.12866338	13.213515	18.367594	0	0.076642267	0.084435754	1.218989	0.067544743	1
450237	2009	0.96650815	-1.5751295	72	69	74	412	0	795	3317	0	1	0	0	0	1	0.35420766	0.32766622	11.518103	19.376215	0	0.20986426	1.0006034	1.4119328	0.88616347	0
450237	2014	3.5560749	0.2382037	73	72	74	412	0	766	2962	0	1	0	0	0	1	0.39933124	0.22525883	12.567088	19.06708	0	0.075687543	0.23595238	0.30840421	0.28061134	0
450346	2009	0.71914399	-1.655781	81	75	74	386	0	406	1339	0	1	0	0	0	1	0.45012692	0.20298223	13.546228	20.04986	0	0.12065978	0.36143777	1.6176111	0.29378846	1
450346	2014	0.55223	0.35999918	75	73	74	386	0	349	1314	0	1	0	0	0	1	0.47021514	0.19047931	12.613553	19.101444	0	0.061017834	0.4209466	1.8860233	0.42090979	1
450347	2014	0.422333	2.7142677	57	55	74	397	0	98	472	0	1	0	0	1	0	0.43182805	0.10508033	14.15761	19.742651	0	0.078595415	0.61707258	1.2468046	0.56947863	1
450348	2009	0.29767168	4.4476705	62	65	74	418	0	32	136	0	1	0	0	1	0	0.55827504	0.18181819	12.739676	20.867239	0	0.17710805	0.46440759	2.5952537	0.66587865	1
450348	2014	0.32366598	7.3216252	66	72	74	418	0	32	165	0	1	0	0	0	0	0.68456376	0.10961968	12.354259	19.296389	0	0.12049784	0.55984664	3.4932351	0.76696712	1
450351	2009	0.44931579	-1.7555538	74	69	74	394	0	54	218	0	1	0	0	1	1	0.48212868	0.14654487	12.926175	20.456091	0	0.087440379	1.0370674		1.6460847	0
450351	2014	0.41887	15.863212	75	76	74	394	0	54	184	0	1	0	0	1	1	0.52925807	0.15047021	12.80962	19.728031	0	0.087613896	1.7553532		2.4603179	0
450370	2014	0.17568201	8.6712713	76	76	74	397	0	40	153	0	1	0	0	1	0	0.59105432	0.19968051	12.839283	19.340607	0	0.056291852	2.7564423	2.2985647	0.88752836	1
450372	2009	0.37959126	10.474282	73	67	74	391	0	57	359	0	1	0	0	0	1	0.39392406	0.14405063	13.046018	20.144287	0	0.056272797	1.111509		0.93900114	1
450419	2009	0.355474	-10.98036	70	67	74	394	0	31	171	0	1	0	0	0	1	0.59122258	0.080250785	12.899399	20.546484	0	0.076541454	-0.44991267	1.5105503	-0.81835866	0
450419	2014	0.358107	3.6074717	72	76	74	394	0	31	197	0	1	0	0	0	1	0.63138688	0.073722631	12.683151	19.766859	0	0.20329338	-0.18475123	0.29010081	-0.36957359	0
450438	2009	0.11591333	-16.348194	69	74	74	397	0	24	108	0	1	0	0	1	0	0.76614702	0.086859688	13.20002	21.195087	0	0.059201773	0.23259082		0.39381954	1
450462	2009	1.0625904	6.048317	74	64	74	391	0	658	3092	0	1	0	0	0	1	0.40040806	0.14216059	13.376881	20.02961	0	0.072898053	0.76752043	1.9696614	2.9733677	0
450462	2014	0.69310796	4.7787046	81	78	74	391	0	644	2728	0	1	0	0	0	1	0.40683419	0.15223643	12.705947	19.232201	0	0.051400885	0.86031145		2.6677961	0
450539	2009	1.4349084	3.69239	58	55	74	400	0	38	256	0	1	0	0	1	1	0.35175881	0.35404295	13.777733	20.652473	0	0.16306123	0.14897542	6.4238358	0.25747642	1
450563	2014	1.0271319	28.140884	81	77	74	391	0	233	661	0	1	0	0	0	1	0.36196852	0.02086775	13.420633	18.521179	0	0.040301662	3.4233556		0.98049635	1
450571	2009	0.5730468	11.612382	76	67	74	411	0	279	1482	0	1	0	0	0	0	0.46335897	0.14918435	12.570412	20.158752	0	0.094226696	1.0404342		1.0073049	1
450571	2014	0.70707297	16.045458	77	73	74	411	0	298	1557	0	1	0	0	0	0	0.49323347	0.15873691	12.00168	18.995152	0	0.089516737	1.2253191		1.9425424	1
450604	2009	0.3934527	2.797111	88	84	74	412	0	74	456	0	1	0	0	1	0	0.55660379	0.24299599	13.064839	19.842237	0	0.065148577	0.95830417	3.9666901	0.75171316	0
450604	2014	0.50491196	12.556352	90	89	74	412	0	57	485	0	1	0	0	1	0	0.5760057	0.22855109	12.863304	18.964743	0	0.046593171	1.2089469	5.0604305	0.81349427	0
450639	2009	0.61608654	3.4639583	73	67	74	394	0	274	1375	0	1	0	0	0	1	0.38481167	0.088766538	12.295547	20.472307	0	0.044051673	0.77059758		2.3699319	0
450639	2014	0.58729303	6.7617269	82	77	74	394	0	210	1358	0	1	0	0	0	1	0.36152029	0.13444969	12.951497	19.354607	0	0.057195213	0.73548311		2.5531602	0
450694	2014	0.147063	-7.8110776	66	68	74	397	0	26	139	0	1	0	0	1	0	0.68354428	0.050632913	13.019345	19.129713	0	0.17520289	-0.11029456	0.52217513	-0.43314224	1
450709	2014	2.513222	5.3597093	74	72	74	397	0	137	668	0	1	0	0	0	1	0.40651348	0.067283846	12.326732	19.089558	0	0.083194599	1.1895486	1.7301604	0.84333408	1
450730	2014	0.50158	1.09846	68	68	74	391	0	123	417	0	1	0	0	0	1	0.35610905	0.20010097	13.309719	19.593575	0	0.10367607	-0.75528097	0.34448376	-0.19519229	1
450743	2009	0.67579663	5.0628705	71	64	74	391	0	208	765	0	1	0	0	0	1	0.3904762	0.20518519	12.494581	20.628838	0	0.063327737	0.38406718	1.6531333	0.33707273	0
450743	2014	0.59805703	4.6795535	76	74	74	391	0	208	903	0	1	0	0	0	1	0.41642573	0.1638291	12.870999	19.002771	0	0.10751671	0.25686073	1.950887	0.36497489	0
450755	2009	0.23930958	1.1330904	69	62	74	400	0	22	178	0	1	0	0	1	1	0.28128871	0.39281288	12.737676	20.349272	0	0.15511601	0.56816047	5.3661747	0.83583885	1
450779	2009	0.53376484	0.30067331	80	72	74	394	0	172	639	0	1	0	0	0	1	0.4287408	0.098648325	12.465355	19.661297	0	0.013960556	0.27987155	1.3707771	0.33596125	0
450779	2014	0.51277304	16.491869	84	81	74	394	0	199	825	0	1	0	0	0	1	0.42341584	0.17715117	12.083903	19.352638	0	0.050366122	0.93409926	1.530634	1.0797358	0
450840	2009	0.44244379	0.79418367	66	64	74	391	0	62	361	0	1	0	0	0	1	0.24746819	0.17761621	13.594896	20.53017	0	0.068162799	0.051052224	1.8094311	0.078436747	1
450890	2009	0.53293437	17.788727	83	78	74	391	0	108	692	0	1	0	0	0	1	0.46783733	0.016820703	12.138448	19.970781	0	0.012187212	0.46194869	6.2598801	0.27457744	1
451346	2014	0.232114	10.726459	71	73	74	417	0	25	122	0	1	0	0	1	1	0.69281769	0.097237572	13.104957	19.512119	0	0.08089155	0.57865018	4.5123734	0.7082659	1
460001	2009	0.26817375	9.7308922	79	72	87	422	0	367	2767	0	0	0	1	0	1	0.30523288	0.24427652	12.759249	19.735199	0	0.087890171	0.81227452	4.0368643	0.92735893	1
460004	2009	0.17318736	11.288573	82	77	87	421	0	311	2014	0	0	0	1	0	1	0.3190684	0.20209607	12.804957	19.559006	0	0.076336108	0.94766104	3.4230025	0.93115473	1
460021	2009	0.25056547	8.7719479	83	76	87	423	0	261	1782	0	0	0	1	0	1	0.448484	0.11191285	12.658107	18.922337	0	0.074585512	0.95903128	4.3394618	0.94495106	1
470001	2009	0.36122751	2.3578947	60	61	13	424	0	236	728	1	0	0	0	1	0	0.44910181	0.28443113	13.47232	20.084173	0	0.11497801	0.54149681	1.5161268	0.39845204	0
470001	2014	0.49429199	4.7520614	66	70	13	424	0	233	1061	1	0	0	0	1	0	0.5904516	0.18864515	12.794807	19.026213	1	0.036437575	0.59580708	1.2118185	0.54835445	0
470003	2009	1.5653811	2.1098831	75	67	13	424	1	419	5145	1	0	0	0	0	0	0.40940493	0.18314356	13.217449	19.116789	0	0.13217814	0.54563606	1.4365256	0.37515479	0
470003	2014	1.6534389	5.5829511	77	70	13	424	1	426	6047	1	0	0	0	0	0	0.46222588	0.16979167	14.027608	18.211864	1	0.064740866	0.76529157	2.1357026	0.53975654	0
470005	2009	0.49397409	1.9686023	59	60	13	424	0	137	1015	1	0	0	0	1	0	0.52395123	0.19547753	13.6054	20.431787	0	0.12330283	0.64754474	1.7557291	0.50801384	1
470005	2014	0.57145697	3.764513	70	71	13	424	0	126	1212	1	0	0	0	1	0	0.56656128	0.25711274	13.304001	19.337671	1	0.047148585	0.66180569	1.6798717	0.54197317	1
470011	2009	0.38652417	0.85193545	75	69	13	281	0	45	344	1	0	0	0	1	0	0.48244619	0.18120046	13.788713	20.550646	0	0.005247326	0.75569957	0.78134269	0.60203689	0
470011	2014	0.38885298	9.2927475	74	71	13	281	0	42	391	1	0	0	0	1	0	0.4932476	0.20514469	12.601462	19.186531	1	0.04077955	0.79559356	1.1831653	0.70020622	0
470012	2009	0.45479754	-3.4474828	78	74	13	295	0	85	765	1	0	0	0	1	0	0.57291669	0.1375	13.655159	20.187124	0	0.069092922	0.27536041	1.5399985	0.45567158	0
470012	2014	0.57846695	4.2659173	77	71	13	295	0	77	627	1	0	0	0	1	0	0.49048799	0.18224429	12.618299	19.303225	1	0.023588736	0.18697809	1.6711463	0.32592696	0
470024	2009	0.1497875	6.2753944	81	75	13	424	0	55	390	1	0	0	0	0	1	0.49345207	0.15976952	12.770597	19.990191	0	0.12236144	0.99362624	2.2969527	0.71370113	0
470024	2014	0.35324398	10.217892	75	70	13	424	0	55	590	1	0	0	0	0	1	0.47567567	0.21413721	12.695892	19.097008	1	0.06795752	1.476938	2.8845785	0.75846738	0
471301	2014	0.489104	6.5667443	72	73	13	281	0	52	439	1	0	0	0	1	0	0.49053031	0.18244949	12.797886	19.298508	1	0.056431893	1.1265767	1.5707475	0.59957594	1
471303	2014	0.36502999	0.7987448	74	75	13	281	0	25	395	1	0	0	0	1	0	0.51480639	0.29233107	13.535208	19.362347	1	0.049777798	0.61532766	1.241822	0.60114318	1
471304	2014	0.395181	4.5963483	68	65	13	281	0	25	414	1	0	0	0	1	0	0.6112327	0.24070022	12.984948	19.225271	1	0.04362436	0.74386424	1.2261714	0.57073331	1
471305	2014	0.316062	7.1501436	80	77	13	424	0	25	341	1	0	0	0	1	0	0.49233717	0.16794381	12.886003	19.247158	1	0.028392969	0.78503919	3.1766093	0.76231891	1
471306	2014	0.28427601	-2.424	61	59	13	281	0	35	452	1	0	0	0	1	0	0.53200883	0.17825606	12.866666	19.761269	1	0.095099777	0.39167637	1.0225817	0.43876535	1
490004	2014	0.47412297	7.5893774	70	70	34	427	0	244	2074	0	1	0	0	0	1	0.51704991	0.11168466	11.931437	18.847527	0	0.04134547	0.64502817	3.2606115	0.78517777	1
490007	2009	1.3550456	8.4247475	75	68	34	430	1	490	3189	0	1	0	0	0	1	0.39652649	0.25631997	12.175284	21.129797	0	0.045909118	0.88430178	7.3641148	1.0831614	1
490007	2014	1.395588	10.016503	78	74	34	430	1	495	3454	0	1	0	0	0	1	0.41818911	0.18755271	11.731189	18.971014	0	0.045677468	0.64843261	3.3717222	1.2933129	1
490013	2009	0.43136507	8.1556396	62	65	34	312	0	128	644	0	1	0	0	1	0	0.45373267	0.18082254	13.336217	20.335686	0	0.073055074	1.1645545	2.6291118	0.60092396	1
490018	2009	0.66371238	15.637663	71	66	34	427	0	178	1800	0	1	0	0	1	0	0.55454236	0.11634583	14.174823	20.423527	0	0.075127497	1.4379785		0.77515334	1
490018	2014	0.84225297	18.546091	71	74	34	427	0	224	1887	0	1	0	0	0	0	0.59432673	0.10391854	12.762052	19.445749	0	0.052218027	2.2921598		0.98722619	1
490019	2014	0.31536499	5.4738851	71	75	34	427	0	68	445	0	1	0	0	0	1	0.58130348	0.12179065	12.31238	20.009342	0	0.08399342	1.30981	2.4463685	0.88110882	1
490021	2009	1.388038	9.0818148	80	73	34	428	0	1070	4072	0	1	0	0	0	1	0.53297532	0.17640439	12.173356	21.084185	0	0.081719227	1.0057961	1.708059	0.55766618	1
490023	2009	0.64904332	8.4104395	76	69	34	426	0	97	828	0	1	0	0	0	0	0.42870545	0.17298311	13.195429	20.384928	0	0.051720146	1.0960786	2.1397355	0.53325146	0
490023	2014	0.20581301	6.9101825	71	72	34	426	0	86	772	0	1	0	0	0	1	0.49068207	0.18207231	14.009654	19.352343	0	0.05081873	0.10160811	3.3564401	0.28806877	0
490038	2009	0.30641881	-16.330702	52	53	34	376	0	163	414	0	1	0	0	1	1	0.60305345	0.217739	13.984649	21.16181	0	0.031034905	1.9040211		1.0041108	1
490042	2009	0.32872403	-2.6205983	77	70	34	432	0	146	854	0	1	0	0	0	1	0.45661977	0.24525209	13.624872	20.615711	0	0.069038942	0.83656532	1.8088953	0.45276031	1
490043	2009	0.1277725	8.7973709	73	70	34	426	0	183	1266	0	1	0	0	0	1	0.29216751	0.11254362	12.572058	21.016701	0	0.049398538	1.923668	1.0826977	0.91768271	0
490043	2014	0.133257	15.893085	75	72	34	426	0	286	1365	0	1	0	0	0	1	0.33750513	0.10094689	11.839088	19.455496	0	0.049956348	2.5453596	1.5936551	0.9457882	0
490045	2009	1.5052851	16.536633	68	65	34	426	0	168	937	0	1	0	0	0	1	0.45369044	0.18084237	12.969286	20.136589	0	0.097963095	0.986251	3.5120342	0.59560215	1
490046	2009	2.3534541	10.833246	70	64	34	430	0	238	1168	0	1	0	0	0	1	0.46285957	0.18142624	14.734449	19.982342	0	0.026375536	0.93698573	8.5143213	1.9576644	1
490050	2009	0.73336846	24.859186	79	73	34	426	0	342	1806	0	1	0	0	0	0	0.38850328	0.092068575	12.186867	20.409821	0	0.023281759	2.0040698	2.7303452	0.6958468	0
490050	2014	0.852283	14.775252	85	83	34	426	0	357	2440	0	1	0	0	0	0	0.34256041	0.079878755	12.66369	18.856632	0	0.030306313	2.3429396	6.9239068	0.81806099	0
490053	2009	0.29970875	5.6973448	65	62	34	376	0	100	701	0	1	0	0	0	1	0.55741358	0.12724957	13.674014	20.233351	0	0.073337443	3.4434524	4.4120889	0.84836692	1
490059	2009	0.45102021	2.0962012	79	73	34	431	0	391	1846	0	1	0	0	0	1	0.32678786	0.10017248	12.184489	19.752729	0	0.071912758	1.1219094	3.8133678	0.63011438	1
490063	2009	1.1270623	9.5423717	78	68	34	426	1	927	6135	0	1	0	0	0	1	0.25710103	0.13507424	12.008349	20.518755	0	0.066761836	1.1221441	8.5143213	0.90123457	0
490063	2014	3.739609	8.9956741	81	73	34	426	1	926	5022	0	1	0	0	0	1	0.28882447	0.14689028	13.033527	19.308779	0	0.067260198	1.2997729	6.2625909	0.89888	0
490069	2014	0.75665897	1.1347224	77	75	34	431	0	225	1557	0	1	0	0	0	1	0.56447899	0.096934371	13.064053	18.961414	0	0.042502195	0.63487619	8.3685608	0.55845183	1
490077	2009	0.92357063	2.4766417	83	74	34	427	0	149	1334	0	1	0	0	0	0	0.50969625	0.070362106	13.258766	21.062258	0	0.02841579	1.560293	1.9914916	0.43370998	0
490077	2014	0.51068503	3.0325375	83	79	34	427	0	139	1430	0	1	0	0	0	1	0.54762161	0.09747792	12.874388	20.179367	0	0.044927713	1.0636979	1.8160338	0.82053232	0
490088	2009	0.28045255	1.7827673	66	63	34	428	0	161	381	0	1	0	0	0	1	0.45381311	0.18098818	13.454481	19.83289	0	0.065538347	0.42639333	1.4130738	0.39380255	1
490090	2009	0.41029251	-0.21072407	53	57	34	431	0	88	406	0	1	0	0	1	1	0.49294314	0.21627231	13.896495	20.657461	0	0.14917755	0.86820471	1.0057522	0.61567128	0
490090	2014	1.2774351	13.119925	63	65	34	431	0	86	437	0	1	0	0	1	1	0.53267378	0.24863316	12.758597	19.405844	0	0.082437657	1.116545		1.2784754	0
490098	2009	0.3900069	1.3322605	63	63	34	431	0	284	679	0	1	0	0	1	0	0.53140593	0.16159008	13.31493	20.476168	0	0.059439681	0.63790774	3.1760023	0.75460392	0
490098	2014	0.39440301	12.452456	66	65	34	431	0	178	625	0	1	0	0	1	1	0.68826169	0.10679923	12.760849	18.967634	0	0.070848644	0.82187772	2.1503839	0.65895754	0
490119	2014	3.3765709	6.3923173	85	84	34	430	0	160	1132	0	1	0	0	0	1	0.40545878	0.1133058	11.679996	18.712406	0	0.042025939	0.61559713	4.0408869	0.36874074	1
490123	2009	0.32241943	0.25954136	74	67	34	431	0	76	332	0	1	0	0	1	0	0.4936848	0.1598023	13.440377	20.466757	0	0.042719439	0.47910425	3.9576557	0.62931812	0
490123	2014	0.233879	-29.486774	68	67	34	431	0	76	346	0	1	0	0	1	1	0.49053147	0.18204032	13.136299	19.122126	0	0.18183511	0.31848475	2.786432	0.42823675	0
490127	2009	0.28703976	-0.067495234	61	63	34	376	0	134	246	0	1	0	0	1	0	0.41112506	0.16185696	12.866379	20.976599	0	0.1136828	2.0620954	4.2641082	0.94515187	0
490127	2014	0.29782599	3.4614198	65	70	34	376	0	49	216	0	1	0	0	1	0	0.41190475	0.1420635	12.468417	19.73243	0	0.13743234	2.0337119	5.2025642	0.91908193	0
490136	2009	0.8056007	4.2426853	81	77	34	431	0	130	506	0	1	0	0	0	1	0.45373318	0.18090576	13.54316	20.333708	0	0.05600391	-0.07135886		-0.086469375	1
490136	2014	0.60029101	5.693666	76	73	34	431	0	130	714	0	1	0	0	0	1	0.47842622	0.19029509	12.749015	19.803234	0	0.051481009	0.20707537	3.4256899	0.32220307	1
500001	2014	0.91100502	4.2381725	80	75	91	439	0	177	1497	0	0	0	1	0	1	0.47839832	0.19030559	13.008184	18.311274	1	0.067423828	0.38086361	1.2970583	0.3922618	1
500005	2009	2.4231815	6.0395317	74	68	91	439	0	282	4378	0	0	0	1	0	0	0.49273565	0.045003545	12.501888	19.870499	0	0.030282361	0.41490784	1.4771824	0.29692444	1
500011	2009	0.43597832	4.732543	69	64	91	439	0	179	990	0	0	0	1	0	0	0.47606614	0.1093342	13.929147	20.910791	0	0.10671674	0.48072982	3.3456466	0.35213271	0
500011	2014	0.43010899	18.71616	61	55	91	439	0	128	879	0	0	0	1	0	1	0.53351516	0.071336299	12.302145	19.709024	1	0.094257742	0.71233618	1.9533628	0.39183128	0
500016	2009	0.56301707	7.4237652	70	61	91	440	0	128	1206	0	0	0	1	0	0	0.45661747	0.23144682	13.42983	19.478916	0	0.10619767	1.0129315	1.4310484	0.50417745	1
500027	2009	2.9104307	11.173846	79	68	91	439	0	635	4665	0	0	0	1	0	0	0.28107417	0.20942229	12.383003	20.186852	0	0.10023259	0.77215683	2.2860198	0.50662303	1
500031	2009	0.0836327	5.2040348	63	64	91	439	0	200	599	0	0	0	1	1	0	0.44021437	0.18148217	12.469377	21.231478	0	0.13380231	0.56423688	2.3690524	0.4365983	1
500031	2014	0.397044	-11.236288	62	67	91	439	0	105	658	0	0	0	1	1	0	0.47848219	0.1904211	13.198187	20.142471	1	0.068047069	0.25243619	1.7332592	0.28741649	1
500036	2009	0.63779283	-4.6201773	74	65	91	442	0	222	2189	0	0	0	1	0	0	0.440137	0.18157534	13.165964	19.538734	0	0.13861896	0.43535835	2.9220538	0.40990517	1
500049	2009	0.35392174	-4.320457	77	75	91	440	0	35	372	0	0	0	1	1	1	0.52279633	0.156231	13.132763	20.387476	0	0.096641526	0.027392508	0.70339912	0.099089988	1
500049	2014	0.47291401	-11.266825	74	73	91	440	0	38	485	0	0	0	1	0	1	0.53172207	0.17824773	12.986638	19.24378	1	0.089197427	0.3426671	3.2066851	0.44570613	1
500050	2009	1.1443774	10.034993	76	72	91	344	0	442	2599	0	0	0	1	0	0	0.43093094	0.17822368	12.669306	20.263674	0	0.10865211	0.67056406	0.59060067	0.45227185	0
500050	2014	0.434499	-2.843277	65	66	91	344	0	450	2824	0	0	0	1	0	1	0.42648932	0.21447101	13.7169	19.253193	1	0.08185602	1.0286655	0.49397138	0.59479064	0
500051	2009	1.19154	5.657867	75	68	91	439	0	307	1916	0	0	0	1	0	0	0.39109975	0.082971625	12.847029	20.425293	0	0.020324312	0.71471339	1.8932673	0.47099066	0
500051	2014	0.59896195	5.3114648	78	76	91	439	0	281	1941	0	0	0	1	0	0	0.42709363	0.087696865	13.008693	19.620049	1	0.046113178	1.0744383	1.3730538	0.6257053	0
500054	2009	0.084667519	6.3939691	73	66	91	440	0	644	3351	0	0	0	1	0	1	0.4012391	0.20668732	14.330394	19.231686	0	0.12971264	0.8538174	1.2955472	0.63130075	1
500058	2009	0.78420633	12.09657	79	73	91	440	0	201	1595	0	0	0	1	0	1	0.37704647	0.29328594	12.665998	19.840097	0	0.10406771	0.69931418	1.4755005	0.54398996	1
500108	2014	1.645173	7.7009425	71	65	91	441	0	366	3245	0	0	0	1	0	1	0.27021247	0.21839029	13.001701	19.781134	1	0.047333587	0.51162821	1.8190219	0.75362951	1
501332	2014	0.34826502	7.8130894	79	74	91	440	0	25	383	0	0	0	1	0	0	0.5321489	0.17851099	13.799881	19.216167	1	0.042980328	0.89653921	3.1118324	0.75065637	1
510001	2009	0.92938721	5.9571366	71	65	35	445	1	509	3539	0	1	0	0	0	1	0.33037445	0.2589305	13.451354	20.736263	0	0.15358895	0.86328113	2.0589228	0.55727822	1
510008	2009	0.28418526	1.379046	55	55	35	435	0	140	789	0	1	0	0	0	1	0.42014971	0.21412976	13.046618	19.933081	0	0.11538183	0.26089251	1.5402241	0.27776968	1
510013	2009	0.18843471	-3.254566	68	66	35	357	0	127	371	0	1	0	0	0	0	0.69972259	0.091539532	12.864206	20.371948	0	0.10126065	0.51894218	1.7814929	0.65640205	0
510013	2014	0.18128	-4.5932255	65	68	35	357	0	99	339	0	1	0	0	0	0	0.75048172	0.091522157	12.76139	19.568357	1	0.076313406	0.38035181	1.3538815	0.51257753	0
510022	2009	1.3388122	33.422546	72	66	35	443	1	821	5459	0	1	0	0	0	1	0.46960056	0.20285647	12.036702	19.792002	0	0.064698726	0.24011365	1.808864	0.24353109	1
510023	2009	0.37118769	-3.0641859	40	41	35	357	0	238	820	0	1	0	0	0	0	0.60759133	0.14355023	12.836092	20.324894	0	0.11906831	0.278023	1.0762974	0.28876629	0
510023	2014	0.22	4.1779389	56	56	35	357	0	168	1116	0	1	0	0	0	0	0.61149424	0.13251232	12.201844	18.791859	1	0.10505449	0.22831546	1.3596131	0.27225104	0
510024	2009	0.78008449	1.7734693	83	76	35	445	0	175	1235	0	1	0	0	0	0	0.53682083	0.081612036	11.888492	20.30798	0	0.056739133	0.36096156	2.5194325	0.22976504	1
510029	2009	0.74197203	0.053439058	62	59	35	443	0	231	1106	0	1	0	0	0	0	0.5526343	0.20235294	13.871226	19.694082	0	0.096484572	0.51938343	1.8606472	0.29790717	1
510030	2014	0.316122	2.3641157	58	62	35	445	0	80	656	0	1	0	0	1	1	0.54380763	0.22364953	13.640873	20.561506	1	0.094612896	0.65480679	1.6645095	0.49979722	1
510031	2014	0.485845	0.93288338	81	77	35	443	0	118	628	0	1	0	0	0	1	0.67303962	0.11000277	11.919889	19.143782	1	0.072229102	0.067880467	2.8644528	0.1300045	1
510038	2009	0.32309771	5.8639889	64	63	35	443	0	70	371	0	1	0	0	1	0	0.51585692	0.22672065	12.616152	20.584282	0	0.091325454	1.8494092	1.3819784	0.84262043	0
510038	2014	0.29911301	4.393961	67	67	35	443	0	70	426	0	1	0	0	1	0	0.59231836	0.21517816	13.342277	20.109833	1	0.082869805	1.8430185	1.6594563	0.9009614	0
510039	2014	0.121046	3.8473036	71	67	35	357	0	189	764	0	1	0	0	0	1	0.4377774	0.29705736	13.032489	20.634367	1	0.049350321	0.13122687	0.63747996	0.2258134	1
510047	2009	0.30716446	-0.71725392	64	63	35	445	0	165	652	0	1	0	0	1	0	0.51834321	0.20295858	12.366653	20.714556	0	0.10983274	0.25599045	0.73896039	0.33496508	1
510055	2014	1.229349	2.3441277	77	73	35	444	0	303	2261	0	1	0	0	0	0	0.19917205	0.27689868	12.921803	20.030081	1	0.12205242	0.43629175	2.1465833	0.33483666	1
510058	2009	0.74201989	-5.0492935	65	57	35	443	0	241	1328	0	1	0	0	0	0	0.5969258	0.28118268	13.033327	21.63316	0	0.10692301	0.65185356	1.4965657	0.36679164	0
510058	2014	0.55405903	-8.9590244	55	55	35	443	0	240	1499	0	1	0	0	0	1	0.54193389	0.31392863	12.82385	20.483532	1	0.099744253	0.12156846	1.4594357	0.11216615	0
511308	2014	0.115347	2.4156568	68	75	35	443	0	25	157	0	1	0	0	1	0	0.72100312	0.10658307	12.500783	19.303818	1	0.065060735	0.028593732	1.209605	0.079854414	1
511318	2009	0.15573014	-1.2566296	59	71	35	443	0	69	203	0	1	0	0	1	0	0.80417496	0.083499007	12.634491	20.743607	0	0.14666058	0.028937444	0.49854529	0.097942017	1
511318	2014	0.12764099	-2.6811726	58	55	35	443	0	69	221	0	1	0	0	0	0	0.73840445	0.20222634	12.764177	19.657158	1	0.067529202	0.035233647	1.0889704	0.11154474	1
520004	2014	0.58391804	4.3432841	79	78	45	448	0	152	1552	0	0	1	0	0	1	0.48184115	0.16216576	13.204844	19.047459	0	0.055919025	0.33028108	2.8525898	0.60800791	1
520009	2009	0.86495739	10.245271	74	71	45	446	0	203	805	0	0	1	0	0	1	0.44865403	0.14469093	13.005327	20.426233	0	0.069301121	1.4764367	0.88859862	0.70815247	1
520011	2009	0.29835978	13.745136	73	71	45	450	0	30	360	0	0	1	0	1	0	0.53222048	0.1548913	12.606128	20.421577	0	0.021245563	1.4233476	5.5819345	0.63212764	1
520013	2009	0.8011592	10.678957	78	72	45	251	0	216	980	0	0	1	0	0	1	0.48411575	0.16056253	12.314394	20.698763	0	0.092891037	1.678176	1.3030653	0.69189447	1
520017	2014	0.50839299	12.949519	80	81	45	450	0	102	385	0	0	1	0	0	1	0.26786909	0.29024717	13.068596	19.581947	0	0.07649608	1.701547	8.3685608	0.72380489	1
520021	2009	1.1225775	7.6408281	67	65	45	451	0	202	1610	0	0	1	0	0	0	0.51180398	0.12212372	13.612441	21.757896	0	0.028804488	0.96941257	3.7444475	0.64999723	1
520021	2014	1.31835	7.6228709	74	76	45	451	0	247	1604	0	0	1	0	0	0	0.46465546	0.19258599	13.286846	20.462502	0	0.056416161	1.1713547	5.745213	0.76206583	1
520028	2009	0.78930551	5.5719543	73	72	45	449	0	61	895	0	0	1	0	1	0	0.55504435	0.076569177	13.747645	20.586559	0	0.019561816	1.1857285	4.4259162	0.52098048	1
520030	2009	0.65843177	6.2152877	80	71	45	456	0	252	1888	0	0	1	0	0	1	0.51910567	0.085844614	13.124869	19.954012	0	0.01913356	0.86977303	2.8420706	0.56246036	1
520033	2009	0.35090101	7.4606285	72	72	45	450	0	69	434	0	0	1	0	1	0	0.35849056	0.16763425	12.968897	20.422911	0	0.023125827	1.8471826	2.3252017	0.65303004	0
520033	2014	0.404888	4.3133988	72	78	45	450	0	69	485	0	0	1	0	1	1	0.34720618	0.17379576	14.113527	19.688301	0	0.015550718	2.3486531	2.0726039	0.72045124	0
520041	2009	0.32659131	3.3056588	60	61	45	449	0	162	500	0	0	1	0	0	0	0.50538564	0.10728134	12.860137	20.064081	0	0.066390783	0.94113874	3.9128499	0.4527064	1
520044	2009	0.48190731	-5.6416826	72	66	45	451	0	78	326	0	0	1	0	0	1	0.57537687	0.097989947	12.421748	19.680273	0	0.058215763	1.2961705	1.0522521	0.69476455	1
520049	2009	0.63076866	5.0877409	81	77	45	447	0	199	1778	0	0	1	0	0	0	0.46093559	0.11376439	12.403404	20.180828	0	0.013225583	0.68990093	2.462523	0.54439777	1
520049	2014	0.882424	7.4686065	83	80	45	447	0	167	2270	0	0	1	0	0	0	0.50788569	0.12083481	12.204626	19.469967	0	0.026228104	0.81795788	3.0130436	0.6897186	1
520051	2014	0.30857101	-7.1572556	75	73	45	451	0	244	1347	0	0	1	0	0	1	0.38805339	0.45412302	12.385791	18.991154	0	0.11628272	1.0474478	2.205529	0.72677952	1
520063	2009	0.43425325	0.29481015	72	71	45	451	0	78	395	0	0	1	0	0	0	0.45065129	0.1743487	12.407234	20.441273	0	0.032157704	0.57784534	1.2981764	0.35609844	1
520066	2014	8.0439768	3.1345634	69	72	45	449	0	132	1636	0	0	1	0	0	1	0.48461995	0.24297544	13.128068	19.666161	0	0.035279073	0.6228705	2.3452311	0.39567527	1
520071	2009	0.3567034	3.4067976	67	66	45	449	0	100	610	0	0	1	0	1	0	0.54567379	0.17033464	12.678703	19.905466	0	0.047642011	1.0676085	3.1309254	0.49185032	0
520071	2014	0.39655399	6.3187981	70	72	45	449	0	72	417	0	0	1	0	1	0	0.49487895	0.11824954	12.534095	18.70657	0	0.026522564	1.1725978	2.2634153	0.58297813	0
520075	2009	0.77465492	4.2976165	73	71	45	447	0	255	1502	0	0	1	0	0	1	0.46681336	0.14429776	12.015066	19.448692	0	0.063671768	1.2476729	4.850944	0.65055579	1
520076	2014	0.44340301	7.6367116	67	73	45	449	0	171	522	0	0	1	0	1	0	0.44686526	0.13161404	12.977771	19.477291	0	0.047079511	2.3755155		1.4728624	1
520087	2009	0.79633838	20.52924	83	78	45	448	1	261	1659	0	0	1	0	0	0	0.43067664	0.11906739	13.131699	19.624067	0	0.078324579	0.71026927	4.3153434	0.80067408	1
520089	2009	0.81766528	13.809983	84	80	45	449	0	335	2030	0	0	1	0	0	0	0.3394933	0.17816406	11.819566	20.420773	0	0.07029283	0.83457232	5.019155	0.49609759	0
520089	2014	0.19700399	9.8311596	81	81	45	449	0	336	2280	0	0	1	0	0	0	0.34473866	0.23863137	12.452926	19.530922	0	0.014767392	0.96453822	1.9165395	0.51751828	0
520095	2014	0.40971202	-2.049437	91	88	45	449	0	36	428	0	0	1	0	1	0	0.46476412	0.059405942	12.744711	19.346148	0	0.043586697	1.1871501	2.4523113	0.4849042	1
520100	2014	0.55886799	4.3846273	65	68	45	449	0	103	1134	0	0	1	0	0	0	0.56754774	0.24718551	13.709654	19.207386	0	0.06195052	0.75515443	2.0364699	0.4802179	1
520107	2009	0.66592121	5.944324	68	63	45	447	0	68	841	0	0	1	0	1	1	0.5750742	0.10623145	12.965089	20.0987	0	0.044927448	0.97977513	2.4553421	0.5424307	1
520107	2014	0.768143	2.7113161	71	72	45	447	0	67	728	0	0	1	0	1	1	0.61685216	0.12321144	12.718641	19.198336	0	0.048306733	1.2776272	2.936619	0.65508443	1
520109	2009	0.3597894	3.2997279	65	66	45	449	0	157	416	0	0	1	0	1	0	0.4912875	0.124879	12.605831	20.266396	0	0.1142823	0.49683261	4.0239153	0.45890447	1
520109	2014	0.41338399	3.003041	62	66	45	449	0	119	472	0	0	1	0	1	0	0.49082905	0.091709465	12.911647	19.101477	0	0.078871176	0.47941333	4.6636009	0.46829712	1
520113	2014	0.85057503	4.6714478	59	66	45	447	0	34	475	0	0	1	0	1	0	0.64498311	0.13286284	12.808807	19.196976	0	0.020208223	1.7334726	4.3243775	0.72555995	1
520116	2009	0.40313026	7.1053967	62	63	45	449	0	51	482	0	0	1	0	1	0	0.64935571	0.14681765	13.236783	20.081018	0	0.034613166	1.0817142	1.4642395	0.60356307	1
520177	2009	3.9841321	3.0888612	81	77	45	451	1	486	4418	0	0	1	0	0	0	0.38019377	0.1767702	13.26204	20.592358	0	0.048429299	0.70347273	1.2706099	0.45984215	1
520202	2009	0.68152076	-6.983377	76	73	45	456	0	60	425	0	0	1	0	0	1	0.46060607	0.12957157	12.991734	19.854078	0	0.008905748	-0.63249284	0.86350471	-0.2987926	1
521308	2014	0.325883	1.7601947	72	74	45	256	0	12	266	0	0	1	0	1	1	0.70875573	0.1797235	13.176675	19.64588	0	0.059916589	0.41672924	3.5187242	0.32114226	1
521310	2009	0.23440611	-4.0590835	59	63	45	447	0	14	246	0	0	1	0	0	1	0.64999998	0.13916667	12.669802	20.128532	0	0.10361084	0.47431603	2.8196521	0.49897778	0
521310	2014	0.970568	-10.722136	58	59	45	447	0	9	226	0	0	1	0	0	0	0.54074073	0.045925926	12.512279	18.955156	0	0.052124783	0.33956897	3.0774066	0.47464344	0
521318	2014	0.19285099	8.1947136	88	88	45	256	0	18	206	0	0	1	0	1	0	0.49295774	0.12474849	12.721434	19.460684	0	0.016247317	0.79298806	4.0398207	0.46850449	1
521322	2014	0.23437601	5.8459005	83	84	45	449	0	9	154	0	0	1	0	1	1	0.52018636	0.23757765	12.722517	19.556267	0	0.028621808	1.1785206	2.1946611	0.70713466	1
521323	2014	0.26071501	-2.6760399	78	83	45	450	0	23	198	0	0	1	0	1	0	0.66428572	0.060714286	12.687109	19.658752	0	0.037954479	0.43495649	2.0962839	0.61689782	1
521324	2014	0.38418999	15.354833	78	87	45	450	0	124	379	0	0	1	0	1	1	0.47766322	0.22222222	12.69947	19.329327	0	0.033011783	1.3021798	2.5856032	0.73314726	1
521325	2009	0.25681788	4.7463069	68	68	45	450	0	25	174	0	0	1	0	1	1	0.5223214	0.047619049	13.807664	19.990108	0	0.080103762	0.3618986	2.0989685	0.52459031	0
521325	2014	0.236256	4.693294	73	83	45	450	0	25	171	0	0	1	0	1	1	0.80442178	0.047619049	13.150826	19.05991	0	0.045497175	0.52257156	4.1411653	0.63638419	0
521330	2014	0.51731098	7.7762232	76	77	45	448	0	23	275	0	0	1	0	1	0	0.4431456	0.090329438	12.912992	19.393658	0	0.055006538	1.5438198	2.5450909	0.69392556	1
521331	2014	0.17900799	-3.88025	65	70	45	251	0	67	135	0	0	1	0	1	0	0.52873564	0.16091955	13.127555	19.579905	0	0.039733522	0.32682282	2.8663275	0.28757751	1
521334	2009	0.29845104	29.961018	65	66	45	446	0	25	259	0	0	1	0	1	0	0.52247959	0.15599455	14.202313	19.799917	0	0.066096075	1.6579149	8.5143213	0.82813168	1
521337	2014	0.32432598	9.3013563	72	73	45	256	0	25	415	0	0	1	0	1	0	0.44881889	0.16732283	12.628676	20.294956	0	0.025180463	0.6475901	1.499631	0.59673697	1
521340	2009	0.33912662	10.894358	73	75	45	251	0	25	585	0	0	1	0	1	1	0.49857345	0.24536377	14.081487	20.478476	0	0.13272496	1.6491393	1.5147219	0.91260761	1
521346	2009	0.20377338	3.2163453	63	64	45	446	0	25	259	0	0	1	0	1	1	0.51537746	0.19012116	13.26544	21.014334	0	0.046113923	1.3751996	2.8681011	0.70940125	1
521351	2009	0.20756917	4.2555051	74	69	45	449	0	25	340	0	0	1	0	1	0	0.44168466	0.17764579	13.245401	21.27343	0	0.070197962	0.88930178	3.4259007	0.49963945	0
521351	2014	0.332353	7.6503	72	76	45	449	0	25	424	0	0	1	0	1	0	0.58800924	0.26364335	12.867448	19.787399	0	0.03500744	0.99473226	3.5890758	0.60441798	0
521354	2014	0.30352899	8.27808	83	80	45	193	0	119	204	0	0	1	0	1	0	0.57876313	0.10851809	12.900386	19.674866	0	0.024426799	1.3620621	2.6138322	0.57152665	1
521355	2009	0.2408879	1.3716825	69	73	45	452	0	100	308	0	0	1	0	1	0	0.63460475	0.14538419	13.23971	20.284483	0	0.019318074	0.48557845	2.2178993	0.51802337	1
521359	2009	0.33927333	11.352299	65	67	45	250	0	35	369	0	0	1	0	1	0	0.49031171	0.31550127	13.208221	20.386353	0	0.14359289	1.1317164	3.587234	0.76463461	0
521359	2014	0.302829	14.433522	71	79	45	250	0	35	360	0	0	1	0	1	0	0.29059181	0.11760243	13.693933	19.170685	0	0.031557489	1.8257556	7.0517516	0.8289147	0
530012	2009	0.4673546	-5.2711921	57	54	83	457	0	207	1139	0	0	0	1	0	0	0.42835319	0.0652816	12.456802	20.42845	0	0.065707237	1.1807133	3.0598068	0.77887338	1
530012	2014	0.71668595	2.2809427	64	63	83	457	0	191	1046	0	0	0	1	0	0	0.39173386	0.10911775	13.949415	19.576508	0	0.089865208	1.3990041	3.9440513	0.81266797	1
670004	2009	0.18147464	-0.44486785	75	72	74	397	0	48	209	0	1	0	0	1	1	0.57833481	0.12802149	13.43002	20.354273	0	0.077799819	-0.018958412	1.8094583	0.019754499	0
670004	2014	0.208831	3.708987	76	75	74	397	0	44	188	0	1	0	0	1	1	0.46043167	0.23621103	12.988866	19.625544	0	0.053914834	0.35281155	1.3979281	0.27908212	0
